# Supplementary material for: Harnessing Noxa demethylation to overcome Bortezomib resistance in mantle cell lymphoma
Source: Oncotarget. 2015 Feb 25;6(29):27332–42. doi: 10.18632/oncotarget.2903 (PMC4694993; doi:10.18632/oncotarget.2903)
Supplement: Supplementary file 2 [file oncotarget-06-27332-s002.xlsx]

## Sheet: Supplementary Table 1
Supplementary Table 1. Hypomethylated genes in MCL Patients after BZM treatment (13102 Refseq IDs, 9561 genes,
DM<0.05, p<0.05).
Refseq ID	Gene Symbol	Entrez Gene Name
NM_130786	A1BG	alpha-1-B glycoprotein
NM_017436	A4GALT	alpha 1,4-galactosyltransferase
NM_016228	AADAT	aminoadipate aminotransferase
NM_182662	AADAT	aminoadipate aminotransferase
NM_024666	AAGAB	alpha- and gamma-adaptin binding protein
NM_014911	AAK1	AP2 associated kinase 1
NM_024684	AAMDC	adipogenesis associated, Mth938 domain containing
NM_001087	AAMP	angio-associated, migratory cell protein
NM_001088	AANAT	aralkylamine N-acetyltransferase
NM_015511	AAR2	AAR2 splicing factor homolog (S. cerevisiae)
NM_181806	AASDH	aminoadipate-semialdehyde dehydrogenase
NM_015423	AASDHPPT	aminoadipate-semialdehyde dehydrogenase-phosphopantetheinyl transferase
NM_012138	AATF	apoptosis antagonizing transcription factor
NM_001080395	AATK	apoptosis-associated tyrosine kinase
NM_020686	ABAT	4-aminobutyrate aminotransferase
NM_005502	ABCA1	ATP-binding cassette, sub-family A (ABC1), member 1
NM_001606	ABCA2	ATP-binding cassette, sub-family A (ABC1), member 2
NM_212533	ABCA2	ATP-binding cassette, sub-family A (ABC1), member 2
NM_019112	ABCA7	ATP-binding cassette, sub-family A (ABC1), member 7
NM_005689	ABCB6	ATP-binding cassette, sub-family B (MDR/TAP), member 6
NM_007188	ABCB8	ATP-binding cassette, sub-family B (MDR/TAP), member 8
NM_203444	ABCB9	ATP-binding cassette, sub-family B (MDR/TAP), member 9
NM_033450	ABCC10	ATP-binding cassette, sub-family C (CFTR/MRP), member 10
NM_003786	ABCC3	ATP-binding cassette, sub-family C (CFTR/MRP), member 3
NM_001105515	ABCC4	ATP-binding cassette, sub-family C (CFTR/MRP), member 4
NM_005845	ABCC4	ATP-binding cassette, sub-family C (CFTR/MRP), member 4
NM_000033	ABCD1	ATP-binding cassette, sub-family D (ALD), member 1
NM_005164	ABCD2	ATP-binding cassette, sub-family D (ALD), member 2
NM_005050	ABCD4	ATP-binding cassette, sub-family D (ALD), member 4
NM_001040876	ABCE1	ATP-binding cassette, sub-family E (OABP), member 1
NM_002940	ABCE1	ATP-binding cassette, sub-family E (OABP), member 1
NM_005692	ABCF2	ATP-binding cassette, sub-family F (GCN20), member 2
NM_007189	ABCF2	ATP-binding cassette, sub-family F (GCN20), member 2
NM_018358	ABCF3	ATP-binding cassette, sub-family F (GCN20), member 3
NM_004827	ABCG2	ATP-binding cassette, sub-family G (WHITE), member 2
NM_022436	ABCG5	ATP-binding cassette, sub-family G (WHITE), member 5
NM_022437	ABCG8	ATP-binding cassette, sub-family G (WHITE), member 8
NM_032604	ABHD1	abhydrolase domain containing 1
NM_018394	ABHD10	abhydrolase domain containing 10
NM_148912	ABHD11	abhydrolase domain containing 11
NM_001042472	ABHD12	abhydrolase domain containing 12
NM_015600	ABHD12	abhydrolase domain containing 12
NM_015407	ABHD14A	abhydrolase domain containing 14A
NM_032750	ABHD14B	abhydrolase domain containing 14B
NM_198147	ABHD15	abhydrolase domain containing 15
NM_080622	ABHD16B	abhydrolase domain containing 16B
NM_001025780	ABHD17B	abhydrolase domain containing 17B
NM_016014	ABHD17B	abhydrolase domain containing 17B
NM_021214	ABHD17C	abhydrolase domain containing 17C
NM_007011	ABHD2	abhydrolase domain containing 2
NM_152924	ABHD2	abhydrolase domain containing 2
NM_138340	ABHD3	abhydrolase domain containing 3
NM_022060	ABHD4	abhydrolase domain containing 4
NM_016006	ABHD5	abhydrolase domain containing 5
NM_024527	ABHD8	abhydrolase domain containing 8
NM_001012750	ABI1	abl-interactor 1
NM_001012751	ABI1	abl-interactor 1
NM_001012752	ABI1	abl-interactor 1
NM_005470	ABI1	abl-interactor 1
NM_005759	ABI2	abl-interactor 2
NM_016428	ABI3	ABI family, member 3
NM_005157	ABL1	c-abl oncogene 1, non-receptor tyrosine kinase
NM_014945	ABLIM3	actin binding LIM protein family, member 3
NM_020469	ABO	ABO blood group (transferase A, alpha 1-3-N-acetylgalactosaminyltransferase; transferase B, alpha 1-3-galactosyltransferase)
NM_021962	ABR	active BCR-related
NM_021243	ABRACL	ABRA C-terminal like
NM_013375	ABT1	activator of basal transcription 1
NM_145804	ABTB2	ankyrin repeat and BTB (POZ) domain containing 2
NM_001607	ACAA1	acetyl-CoA acyltransferase 1
NM_006111	ACAA2	acetyl-CoA acyltransferase 2
AW188201	ACACA	acetyl-CoA carboxylase alpha
NM_025247	ACAD10	acyl-CoA dehydrogenase family, member 10
NM_032169	ACAD11	acyl-CoA dehydrogenase family, member 11
NM_014384	ACAD8	acyl-CoA dehydrogenase family, member 8
NM_014049	ACAD9	acyl-CoA dehydrogenase family, member 9
NM_001609	ACADSB	acyl-CoA dehydrogenase, short/branched chain
NM_000018	ACADVL	acyl-CoA dehydrogenase, very long chain
NM_001033859	ACADVL	acyl-CoA dehydrogenase, very long chain
NM_014716	ACAP1	ArfGAP with coiled-coil, ankyrin repeat and PH domains 1
NM_030649	ACAP3	ArfGAP with coiled-coil, ankyrin repeat and PH domains 3
NM_000019	ACAT1	acetyl-CoA acetyltransferase 1
NM_005891	ACAT2	acetyl-CoA acetyltransferase 2
NM_022735	ACBD3	acyl-CoA binding domain containing 3
NM_024722	ACBD4	acyl-CoA binding domain containing 4
NM_032360	ACBD6	acyl-CoA binding domain containing 6
NM_032592	ACCS	1-aminocyclopropane-1-carboxylate synthase homolog (Arabidopsis)(non-functional)
NM_001082486	ACD	adrenocortical dysplasia homolog (mouse)
NM_001082487	ACD	adrenocortical dysplasia homolog (mouse)
NM_022914	ACD	adrenocortical dysplasia homolog (mouse)
NM_152830	ACE	angiotensin I converting enzyme
NM_000665	ACHE	acetylcholinesterase
NM_015831	ACHE	acetylcholinesterase
NM_014977	ACIN1	apoptotic chromatin condensation inducer 1
NM_001296	ACKR2	atypical chemokine receptor 2
NM_016557	ACKR4	atypical chemokine receptor 4
NM_178445	ACKR4	atypical chemokine receptor 4
NM_020186	ACN9	ACN9 homolog (S. cerevisiae)
NM_001098	ACO2	aconitase 2, mitochondrial
NM_015547	ACOT11	acyl-CoA thioesterase 11
NM_147161	ACOT11	acyl-CoA thioesterase 11
NM_018473	ACOT13	acyl-CoA thioesterase 13
NM_006821	ACOT2	acyl-CoA thioesterase 2
NM_007274	ACOT7	acyl-CoA thioesterase 7
NM_005469	ACOT8	acyl-CoA thioesterase 8
NM_183386	ACOT8	acyl-CoA thioesterase 8
NM_004035	ACOX1	acyl-CoA oxidase 1, palmitoyl
NM_007292	ACOX1	acyl-CoA oxidase 1, palmitoyl
NM_001040649	ACP1	acid phosphatase 1, soluble
NM_004300	ACP1	acid phosphatase 1, soluble
NM_007099	ACP1	acid phosphatase 1, soluble
NM_001610	ACP2	acid phosphatase 2, lysosomal
NM_001111034	ACP5	acid phosphatase 5, tartrate resistant
NM_001111035	ACP5	acid phosphatase 5, tartrate resistant
NM_001111036	ACP5	acid phosphatase 5, tartrate resistant
NM_001611	ACP5	acid phosphatase 5, tartrate resistant
NM_016361	ACP6	acid phosphatase 6, lysophosphatidic
NM_001037172	ACPL2	acid phosphatase-like 2
NM_152282	ACPL2	acid phosphatase-like 2
NM_001099	ACPP	acid phosphatase, prostate
NM_025149	ACSF2	acyl-CoA synthetase family member 2
NM_174917	ACSF3	acyl-CoA synthetase family member 3
NM_001995	ACSL1	acyl-CoA synthetase long-chain family member 1
NM_021122	ACSL1	acyl-CoA synthetase long-chain family member 1
NM_016234	ACSL5	acyl-CoA synthetase long-chain family member 5
NM_203379	ACSL5	acyl-CoA synthetase long-chain family member 5
NM_203380	ACSL5	acyl-CoA synthetase long-chain family member 5
NM_001009185	ACSL6	acyl-CoA synthetase long-chain family member 6
NM_015256	ACSL6	acyl-CoA synthetase long-chain family member 6
NM_005622	ACSM3	acyl-CoA synthetase medium-chain family member 3
NM_202000	ACSM3	acyl-CoA synthetase medium-chain family member 3
NM_024560	ACSS3	acyl-CoA synthetase short-chain family member 3
NM_001100	ACTA1	actin, alpha 1, skeletal muscle
NM_001613	ACTA2	actin, alpha 2, smooth muscle, aorta
NM_001101	ACTB	actin, beta
NM_001614	ACTG1	actin, gamma 1
NM_001615	ACTG2	actin, gamma 2, smooth muscle, enteric
NM_004301	ACTL6A	actin-like 6A
NM_177989	ACTL6A	actin-like 6A
NM_178042	ACTL6A	actin-like 6A
NM_016188	ACTL6B	actin-like 6B
NM_178525	ACTL9	actin-like 9
NM_001102	ACTN1	actinin, alpha 1
NM_001104	ACTN3	actinin, alpha 3
NM_005736	ACTR1A	ARP1 actin-related protein 1 homolog A, centractin alpha (yeast)
NM_005735	ACTR1B	ARP1 actin-related protein 1 homolog B, centractin beta (yeast)
NM_005721	ACTR3	ARP3 actin-related protein 3 homolog (yeast)
AB039791	ACTR3C	ARP3 actin-related protein 3 homolog C (yeast)
NM_022496	ACTR6	ARP6 actin-related protein 6 homolog (yeast)
NM_032487	ACTRT3	actin-related protein T3
NM_001616	ACVR2A	activin A receptor, type IIA
NM_000666	ACY1	aminoacylase 1
NM_080658	ACY3	aspartoacylase (aminocyclase) 3
NM_000022	ADA	adenosine deaminase
NM_001012969	ADAL	adenosine deaminase-like
NM_003474	ADAM12	ADAM metallopeptidase domain 12
NM_021641	ADAM12	ADAM metallopeptidase domain 12
NM_003183	ADAM17	ADAM metallopeptidase domain 17
NM_023038	ADAM19	ADAM metallopeptidase domain 19
NM_033274	ADAM19	ADAM metallopeptidase domain 19
NM_004194	ADAM22	ADAM metallopeptidase domain 22
NM_016351	ADAM22	ADAM metallopeptidase domain 22
NM_021721	ADAM22	ADAM metallopeptidase domain 22
NM_021722	ADAM22	ADAM metallopeptidase domain 22
NM_021723	ADAM22	ADAM metallopeptidase domain 22
NM_003812	ADAM23	ADAM metallopeptidase domain 23
NM_145004	ADAM32	ADAM metallopeptidase domain 32
NM_025220	ADAM33	ADAM metallopeptidase domain 33
NM_153202	ADAM33	ADAM metallopeptidase domain 33
NM_001109	ADAM8	ADAM metallopeptidase domain 8
NM_001005845	ADAM9	ADAM metallopeptidase domain 9
NM_003816	ADAM9	ADAM metallopeptidase domain 9
NM_006988	ADAMTS1	ADAM metallopeptidase with thrombospondin type 1 motif, 1
NM_030957	ADAMTS10	ADAM metallopeptidase with thrombospondin type 1 motif, 10
NM_030955	ADAMTS12	ADAM metallopeptidase with thrombospondin type 1 motif, 12
NM_080722	ADAMTS14	ADAM metallopeptidase with thrombospondin type 1 motif, 14
NM_139155	ADAMTS14	ADAM metallopeptidase with thrombospondin type 1 motif, 14
NM_139057	ADAMTS17	ADAM metallopeptidase with thrombospondin type 1 motif, 17
NM_133638	ADAMTS19	ADAM metallopeptidase with thrombospondin type 1 motif, 19
NM_014243	ADAMTS3	ADAM metallopeptidase with thrombospondin type 1 motif, 3
NM_007038	ADAMTS5	ADAM metallopeptidase with thrombospondin type 1 motif, 5
NM_014272	ADAMTS7	ADAM metallopeptidase with thrombospondin type 1 motif, 7
NM_007037	ADAMTS8	ADAM metallopeptidase with thrombospondin type 1 motif, 8
NM_182920	ADAMTS9	ADAM metallopeptidase with thrombospondin type 1 motif, 9
NM_207517	ADAMTSL3	ADAMTS-like 3
NM_019032	ADAMTSL4	ADAMTS-like 4
NM_025008	ADAMTSL4	ADAMTS-like 4
NM_213604	ADAMTSL5	ADAMTS-like 5
NM_006869	ADAP1	ArfGAP with dual PH domains 1
NM_001111	ADAR	adenosine deaminase, RNA-specific
NM_015840	ADAR	adenosine deaminase, RNA-specific
NM_015841	ADAR	adenosine deaminase, RNA-specific
NM_001033049	ADARB1	adenosine deaminase, RNA-specific, B1
NM_001112	ADARB1	adenosine deaminase, RNA-specific, B1
NM_015833	ADARB1	adenosine deaminase, RNA-specific, B1
NM_015834	ADARB1	adenosine deaminase, RNA-specific, B1
NM_018702	ADARB2	adenosine deaminase, RNA-specific, B2 (non-functional)
NM_182503	ADAT2	adenosine deaminase, tRNA-specific 2
NM_052998	ADC	arginine decarboxylase
NM_020421	ADCK1	aarF domain containing kinase 1
NM_020247	ADCK3	aarF domain containing kinase 3
NM_024876	ADCK4	aarF domain containing kinase 4
NM_174922	ADCK5	aarF domain containing kinase 5
NM_021116	ADCY1	adenylate cyclase 1 (brain)
NM_020546	ADCY2	adenylate cyclase 2 (brain)
NM_004036	ADCY3	adenylate cyclase 3
NM_139247	ADCY4	adenylate cyclase 4
NM_001115	ADCY8	adenylate cyclase 8 (brain)
NM_001099733	ADCYAP1	adenylate cyclase activating polypeptide 1 (pituitary)
NM_001117	ADCYAP1	adenylate cyclase activating polypeptide 1 (pituitary)
NM_001119	ADD1	adducin 1 (alpha)
NM_014189	ADD1	adducin 1 (alpha)
NM_014190	ADD1	adducin 1 (alpha)
NM_176801	ADD1	adducin 1 (alpha)
NM_001121	ADD3	adducin 3 (gamma)
NM_016824	ADD3	adducin 3 (gamma)
NM_019903	ADD3	adducin 3 (gamma)
NM_000671	ADH5	alcohol dehydrogenase 5 (class III), chi polypeptide
NM_144650	ADHFE1	alcohol dehydrogenase, iron containing, 1
NM_018269	ADI1	acireductone dioxygenase 1
NM_006829	ADIRF	adipogenesis regulatory factor
NM_001123	ADK	adenosine kinase
NM_006721	ADK	adenosine kinase
NM_001124	ADM	adrenomedullin
NM_001101340	ADM5	adrenomedullin 5 (putative)
NM_015339	ADNP	activity-dependent neuroprotector homeobox
NM_181442	ADNP	activity-dependent neuroprotector homeobox
NM_000675	ADORA2A	adenosine A2a receptor
NM_031284	ADPGK	ADP-dependent glucokinase
NM_001125	ADPRH	ADP-ribosylarginine hydrolase
NM_020233	ADPRM	ADP-ribose/CDP-alcohol diphosphatase, manganese-dependent
NM_000680	ADRA1A	adrenoceptor alpha 1A
NM_033302	ADRA1A	adrenoceptor alpha 1A
NM_033303	ADRA1A	adrenoceptor alpha 1A
NM_033304	ADRA1A	adrenoceptor alpha 1A
NM_000679	ADRA1B	adrenoceptor alpha 1B
NM_000678	ADRA1D	adrenoceptor alpha 1D
NM_000681	ADRA2A	adrenoceptor alpha 2A
NM_000682	ADRA2B	adrenoceptor alpha 2B
NM_000683	ADRA2C	adrenoceptor alpha 2C
NM_000684	ADRB1	adrenoceptor beta 1
NM_000024	ADRB2	adrenoceptor beta 2, surface
NM_005160	ADRBK2	adrenergic, beta, receptor kinase 2
NM_007002	ADRM1	adhesion regulating molecule 1
NM_175573	ADRM1	adhesion regulating molecule 1
NM_000026	ADSL	adenylosuccinate lyase
NM_001126	ADSS	adenylosuccinate synthase
NM_199165	ADSSL1	adenylosuccinate synthase like 1
NM_032744	ADTRP	androgen-dependent TFPI-regulating protein
NM_001129	AEBP1	AE binding protein 1
NM_022767	AEN	apoptosis enhancing nuclease
NM_001001936	AFAP1L2	actin filament associated protein 1-like 2
NM_032550	AFAP1L2	actin filament associated protein 1-like 2
NM_005935	AFF1	AF4/FMR2 family, member 1
NM_002025	AFF2	AF4/FMR2 family, member 2
NM_014423	AFF4	AF4/FMR2 family, member 4
NM_006796	AFG3L2	AFG3 ATPase family member 3-like 2 (S. cerevisiae)
NM_001002243	AFTPH	aftiphilin
NM_017657	AFTPH	aftiphilin
NM_203437	AFTPH	aftiphilin
NM_000027	AGA	aspartylglucosaminidase
NM_001037131	AGAP1	ArfGAP with GTPase domain, ankyrin repeat and PH domain 1
NM_014914	AGAP1	ArfGAP with GTPase domain, ankyrin repeat and PH domain 1
NM_014770	AGAP2	ArfGAP with GTPase domain, ankyrin repeat and PH domain 2
BE876194	AGAP3	ArfGAP with GTPase domain, ankyrin repeat and PH domain 3
H20019	AGAP3	ArfGAP with GTPase domain, ankyrin repeat and PH domain 3
NM_133447	AGAP6 (includes others)	ArfGAP with GTPase domain, ankyrin repeat and PH domain 6
NM_024783	AGBL2	ATP/GTP binding protein-like 2
NM_001035507	AGBL5	ATP/GTP binding protein-like 5
NM_021831	AGBL5	ATP/GTP binding protein-like 5
NM_006076	AGFG2	ArfGAP with FG repeats 2
NM_024852	AGO3	argonaute RISC catalytic component 3
NM_177422	AGO3	argonaute RISC catalytic component 3
NM_017629	AGO4	argonaute RISC catalytic component 4
NM_006411	AGPAT1	1-acylglycerol-3-phosphate O-acyltransferase 1
NM_032741	AGPAT1	1-acylglycerol-3-phosphate O-acyltransferase 1
AI337300	AGPAT3	1-acylglycerol-3-phosphate O-acyltransferase 3
AI928403	AGPAT3	1-acylglycerol-3-phosphate O-acyltransferase 3
BC004219	AGPAT3	1-acylglycerol-3-phosphate O-acyltransferase 3
BE737251	AGPAT3	1-acylglycerol-3-phosphate O-acyltransferase 3
NM_020133	AGPAT4	1-acylglycerol-3-phosphate O-acyltransferase 4
AL136708	AGPAT4-IT1	AGPAT4 intronic transcript 1 (non-protein coding)
NM_018361	AGPAT5	1-acylglycerol-3-phosphate O-acyltransferase 5
NM_032717	AGPAT9	1-acylglycerol-3-phosphate O-acyltransferase 9
NM_176813	AGR3	anterior gradient 3
NM_000029	AGT	angiotensinogen (serpin peptidase inhibitor, clade A, member 8)
NM_001040194	AGTRAP	angiotensin II receptor-associated protein
NM_001040195	AGTRAP	angiotensin II receptor-associated protein
NM_001040196	AGTRAP	angiotensin II receptor-associated protein
NM_001040197	AGTRAP	angiotensin II receptor-associated protein
NM_020350	AGTRAP	angiotensin II receptor-associated protein
NM_000687	AHCY	adenosylhomocysteinase
NM_006621	AHCYL1	adenosylhomocysteinase-like 1
NM_014121	AHCYL1	adenosylhomocysteinase-like 1
AW205753	AHDC1	AT hook, DNA binding motif, containing 1
AW628710	AHDC1	AT hook, DNA binding motif, containing 1
NM_015699	AHDC1	AT hook, DNA binding motif, containing 1
NM_017651	AHI1	Abelson helper integration site 1
BF816551	AHNAK	AHNAK nucleoprotein
AI935123	AHNAK2	AHNAK nucleoprotein 2
NM_012111	AHSA1	AHA1, activator of heat shock 90kDa protein ATPase homolog 1 (yeast)
NM_152392	AHSA2	AHA1, activator of heat shock 90kDa protein ATPase homolog 2 (yeast)
NM_016633	AHSP	alpha hemoglobin stabilizing protein
NM_001623	AIF1	allograft inflammatory factor 1
NM_032955	AIF1	allograft inflammatory factor 1
NM_032797	AIFM2	apoptosis-inducing factor, mitochondrion-associated, 2
AA468769	AIFM3	apoptosis-inducing factor, mitochondrion-associated, 3
NM_016108	AIG1	androgen-induced 1
NM_001624	AIM1	absent in melanoma 1
NM_001039775	AIM1L	absent in melanoma 1-like
NM_004833	AIM2	absent in melanoma 2
NM_004757	AIMP1	aminoacyl tRNA synthetase complex-interacting multifunctional protein 1
NM_003977	AIP	aryl hydrocarbon receptor interacting protein
NM_001033054	AIPL1	aryl hydrocarbon receptor interacting protein-like 1
NM_001033055	AIPL1	aryl hydrocarbon receptor interacting protein-like 1
NM_014336	AIPL1	aryl hydrocarbon receptor interacting protein-like 1
NM_001042478	AJAP1	adherens junctions associated protein 1
NM_018836	AJAP1	adherens junctions associated protein 1
NM_032876	AJUBA	ajuba LIM protein
NM_001625	AK2	adenylate kinase 2
NM_013411	AK2	adenylate kinase 2
NM_016282	AK3	adenylate kinase 3
NM_012093	AK5	adenylate kinase 5
NM_174858	AK5	adenylate kinase 5
NM_001015891	AK6	adenylate kinase 6
NM_016283	AK6	adenylate kinase 6
NM_152327	AK7	adenylate kinase 7
NM_145025	AK9	adenylate kinase 9
NM_007202	AKAP10	A kinase (PRKA) anchor protein 10
NM_005100	AKAP12	A kinase (PRKA) anchor protein 12
NM_006738	AKAP13	A kinase (PRKA) anchor protein 13
NM_007200	AKAP13	A kinase (PRKA) anchor protein 13
NM_004857	AKAP5	A kinase (PRKA) anchor protein 5
NM_005858	AKAP8	A kinase (PRKA) anchor protein 8
NM_005751	AKAP9	A kinase (PRKA) anchor protein 9
NM_147166	AKAP9	A kinase (PRKA) anchor protein 9
NM_147171	AKAP9	A kinase (PRKA) anchor protein 9
NM_147185	AKAP9	A kinase (PRKA) anchor protein 9
NM_020642	AKIP1	A kinase (PRKA) interacting protein 1
NM_182901	AKIP1	A kinase (PRKA) interacting protein 1
NM_018064	AKIRIN2	akirin 2
NM_152763	AKNAD1	AKNA domain containing 1
NM_001354	AKR1C1/AKR1C2	aldo-keto reductase family 1, member C2
NM_205845	AKR1C1/AKR1C2	aldo-keto reductase family 1, member C2
NM_001040177	AKR1E2	aldo-keto reductase family 1, member E2
NM_003689	AKR7A2	aldo-keto reductase family 7, member A2 (aflatoxin aldehyde reductase)
NM_001014431	AKT1	v-akt murine thymoma viral oncogene homolog 1
NM_001014432	AKT1	v-akt murine thymoma viral oncogene homolog 1
NM_005163	AKT1	v-akt murine thymoma viral oncogene homolog 1
NM_001098632	AKT1S1	AKT1 substrate 1 (proline-rich)
NM_001098633	AKT1S1	AKT1 substrate 1 (proline-rich)
NM_032375	AKT1S1	AKT1 substrate 1 (proline-rich)
NM_001626	AKT2	v-akt murine thymoma viral oncogene homolog 2
NM_001012398	AKTIP	AKT interacting protein
NM_022476	AKTIP	AKT interacting protein
NM_000688	ALAS1	aminolevulinate, delta-, synthase 1
NM_199166	ALAS1	aminolevulinate, delta-, synthase 1
NM_001627	ALCAM	activated leukocyte cell adhesion molecule
NM_153329	ALDH16A1	aldehyde dehydrogenase 16 family, member A1
NM_000693	ALDH1A3	aldehyde dehydrogenase 1 family, member A3
NM_000692	ALDH1B1	aldehyde dehydrogenase 1 family, member B1
NM_001034173	ALDH1L2	aldehyde dehydrogenase 1 family, member L2
NM_000694	ALDH3B1	aldehyde dehydrogenase 3 family, member B1
NM_001030010	ALDH3B1	aldehyde dehydrogenase 3 family, member B1
NM_003748	ALDH4A1	aldehyde dehydrogenase 4 family, member A1
NM_170726	ALDH4A1	aldehyde dehydrogenase 4 family, member A1
AI640855	ALDH6A1	aldehyde dehydrogenase 6 family, member A1
NM_005589	ALDH6A1	aldehyde dehydrogenase 6 family, member A1
NM_001182	ALDH7A1	aldehyde dehydrogenase 7 family, member A1
NM_000034	ALDOA	aldolase A, fructose-bisphosphate
NM_032834	ALG10	ALG10, alpha-1,2-glucosyltransferase
NM_001004127	ALG11	ALG11, alpha-1,2-mannosyltransferase
NM_033087	ALG2	ALG2, alpha-1,3/1,6-mannosyltransferase
NM_005787	ALG3	ALG3, alpha-1,3- mannosyltransferase
NM_013338	ALG5	ALG5, dolichyl-phosphate beta-glucosyltransferase
NM_013339	ALG6	ALG6, alpha-1,3-glucosyltransferase
NM_001007027	ALG8	ALG8, alpha-1,3-glucosyltransferase
NM_024079	ALG8	ALG8, alpha-1,3-glucosyltransferase
NM_006020	ALKBH1	alkB, alkylation repair homolog 1 (E. coli)
NM_017621	ALKBH4	alkB, alkylation repair homolog 4 (E. coli)
NM_017758	ALKBH5	alkB, alkylation repair homolog 5 (E. coli)
NM_032878	ALKBH6	alkB, alkylation repair homolog 6 (E. coli)
NM_198867	ALKBH6	alkB, alkylation repair homolog 6 (E. coli)
NM_015120	ALMS1	Alstrom syndrome 1
NM_001140	ALOX15	arachidonate 15-lipoxygenase
NM_000698	ALOX5	arachidonate 5-lipoxygenase
NM_021628	ALOXE3	arachidonate lipoxygenase 3
NM_001631	ALPI	alkaline phosphatase, intestinal
NM_020778	ALPK3	alpha-kinase 3
NM_000478	ALPL	alkaline phosphatase, liver/bone/kidney
NM_020919	ALS2	amyotrophic lateral sclerosis 2 (juvenile)
NM_147129	ALS2CL	ALS2 C-terminal like
NM_006982	ALX1	ALX homeobox 1
NM_006492	ALX3	ALX homeobox 3
NM_021926	ALX4	ALX homeobox 4
NM_017749	AMBRA1	autophagy/beclin-1 regulator 1
NM_001033059	AMD1	adenosylmethionine decarboxylase 1
NM_001634	AMD1	adenosylmethionine decarboxylase 1
NM_015944	AMDHD2	amidohydrolase domain containing 2
NM_001105193	AMER3	APC membrane recruitment protein 3
NM_001105194	AMER3	APC membrane recruitment protein 3
NM_001105195	AMER3	APC membrane recruitment protein 3
NM_152698	AMER3	APC membrane recruitment protein 3
NM_000479	AMH	anti-Mullerian hormone
NM_020547	AMHR2	anti-Mullerian hormone receptor, type II
NM_181847	AMIGO2	adhesion molecule with Ig-like domain 2
NM_198722	AMIGO3	adhesion molecule with Ig-like domain 3
NM_001025580	AMMECR1	Alport syndrome, mental retardation, midface hypoplasia and elliptocytosis chromosomal region gene 1
NM_015365	AMMECR1	Alport syndrome, mental retardation, midface hypoplasia and elliptocytosis chromosomal region gene 1
NM_031445	AMMECR1L	AMMECR1-like
NM_030943	AMN	amnion associated transmembrane protein
NM_207337	AMN1	antagonist of mitotic exit network 1 homolog (S. cerevisiae)
NM_133265	AMOT	angiomotin
NM_130847	AMOTL1	angiomotin like 1
NM_016201	AMOTL2	angiomotin like 2
NM_000036	AMPD1	adenosine monophosphate deaminase 1
NM_004037	AMPD2	adenosine monophosphate deaminase 2
NM_139156	AMPD2	adenosine monophosphate deaminase 2
BC003669	AMZ2P1	archaelysin family metallopeptidase 2 pseudogene 1
NM_022662	ANAPC1	anaphase promoting complex subunit 1
NM_014885	ANAPC10	anaphase promoting complex subunit 10
NM_015391	ANAPC13	anaphase promoting complex subunit 13
NM_173473	ANAPC16	anaphase promoting complex subunit 16
NM_013366	ANAPC2	anaphase promoting complex subunit 2
NM_016237	ANAPC5	anaphase promoting complex subunit 5
NM_001145	ANG	angiogenin, ribonuclease, RNase A family, 5
NM_144567	ANGEL2	angel homolog 2 (Drosophila)
NM_001147	ANGPT2	angiopoietin 2
NM_012098	ANGPTL2	angiopoietin-like 2
NM_001039667	ANGPTL4	angiopoietin-like 4
NM_139314	ANGPTL4	angiopoietin-like 4
NM_031917	ANGPTL6	angiopoietin-like 6
NM_000037	ANK1	ankyrin 1, erythrocytic
NM_020475	ANK1	ankyrin 1, erythrocytic
NM_020476	ANK1	ankyrin 1, erythrocytic
NM_020477	ANK1	ankyrin 1, erythrocytic
NM_020690	ANKHD1-EIF4EBP3	ANKHD1-EIF4EBP3 readthrough
NM_019004	ANKIB1	ankyrin repeat and IBR domain containing 1
NM_152363	ANKLE1	ankyrin repeat and LEM domain containing 1
NM_020319	ANKMY2	ankyrin repeat and MYND domain containing 2
NM_017664	ANKRD10	ankyrin repeat domain 10
NM_013275	ANKRD11	ankyrin repeat domain 11
NM_001083625	ANKRD12	ankyrin repeat domain 12
NM_015208	ANKRD12	ankyrin repeat domain 12
NM_033121	ANKRD13A	ankyrin repeat domain 13A
NM_152345	ANKRD13B	ankyrin repeat domain 13B
NM_030816	ANKRD13C	ankyrin repeat domain 13C
NM_032217	ANKRD17	ankyrin repeat domain 17
NM_198889	ANKRD17	ankyrin repeat domain 17
AB095935	ANKRD18A	ankyrin repeat domain 18A
NM_020349	ANKRD2	ankyrin repeat domain 2 (stretch responsive muscle)
NM_144994	ANKRD23	ankyrin repeat domain 23
NM_014915	ANKRD26	ankyrin repeat domain 26
NM_032139	ANKRD27	ankyrin repeat domain 27 (VPS9 domain)
NM_015199	ANKRD28	ankyrin repeat domain 28
NM_052997	ANKRD30A	ankyrin repeat domain 30A
AF269088	ANKRD30B	ankyrin repeat domain 30B
BC031237	ANKRD30BP3	ankyrin repeat domain 30B pseudogene 3
AK097510	ANKRD31	ankyrin repeat domain 31
NM_182608	ANKRD33	ankyrin repeat domain 33
NM_001039888	ANKRD34A	ankyrin repeat domain 34A
NM_001004441	ANKRD34B	ankyrin repeat domain 34B
NM_144698	ANKRD35	ankyrin repeat domain 35
NM_016466	ANKRD39	ankyrin repeat domain 39
NM_052855	ANKRD40	ankyrin repeat domain 40
NM_182603	ANKRD42	ankyrin repeat domain 42
NM_198493	ANKRD45	ankyrin repeat domain 45
NM_017704	ANKRD49	ankyrin repeat domain 49
AA458879	ANKRD52	ankyrin repeat domain 52
NM_024933	ANKRD53	ankyrin repeat domain 53
NM_015245	ANKS1A	ankyrin repeat and sterile alpha motif domain containing 1A
NM_173551	ANKS6	ankyrin repeat and sterile alpha motif domain containing 6
NM_001042410	ANKZF1	ankyrin repeat and zinc finger domain containing 1
NM_018089	ANKZF1	ankyrin repeat and zinc finger domain containing 1
NM_020373	ANO2	anoctamin 2
NM_031418	ANO3	anoctamin 3
NM_001025356	ANO6	anoctamin 6
NM_001001666	ANO7	anoctamin 7
NM_001001891	ANO7	anoctamin 7
NM_020959	ANO8	anoctamin 8
NM_001012302	ANO9	anoctamin 9
NM_030920	ANP32E	acidic (leucine-rich) nuclear phosphoprotein 32 family, member E
NM_001150	ANPEP	alanyl (membrane) aminopeptidase
NM_018153	ANTXR1	anthrax toxin receptor 1
NM_032208	ANTXR1	anthrax toxin receptor 1
NM_053034	ANTXR1	anthrax toxin receptor 1
NM_058172	ANTXR2	anthrax toxin receptor 2
NM_001002857	ANXA2	annexin A2
NM_001002858	ANXA2	annexin A2
NM_004039	ANXA2	annexin A2
NM_001014279	ANXA2R	annexin A2 receptor
NM_001154	ANXA5	annexin A5
NM_001155	ANXA6	annexin A6
NM_004033	ANXA6	annexin A6
NM_001156	ANXA7	annexin A7
NM_004034	ANXA7	annexin A7
NM_001637	AOAH	acyloxyacyl hydrolase (neutrophil)
NM_001091	AOC1	amine oxidase, copper containing 1
NM_001030007	AP1G1	adaptor-related protein complex 1, gamma 1 subunit
NM_001128	AP1G1	adaptor-related protein complex 1, gamma 1 subunit
NM_003917	AP1G2	adaptor-related protein complex 1, gamma 2 subunit
NM_080545	AP1G2	adaptor-related protein complex 1, gamma 2 subunit
NM_012305	AP2A2	adaptor-related protein complex 2, alpha 2 subunit
NM_001030006	AP2B1	adaptor-related protein complex 2, beta 1 subunit
NM_001282	AP2B1	adaptor-related protein complex 2, beta 1 subunit
NM_003664	AP3B1	adaptor-related protein complex 3, beta 1 subunit
NM_004644	AP3B2	adaptor-related protein complex 3, beta 2 subunit
NM_001077523	AP3D1	adaptor-related protein complex 3, delta 1 subunit
NM_003938	AP3D1	adaptor-related protein complex 3, delta 1 subunit
NM_012095	AP3M1	adaptor-related protein complex 3, mu 1 subunit
NM_207012	AP3M1	adaptor-related protein complex 3, mu 1 subunit
NM_006803	AP3M2	adaptor-related protein complex 3, mu 2 subunit
NM_001284	AP3S1	adaptor-related protein complex 3, sigma 1 subunit
NM_005829	AP3S2	adaptor-related protein complex 3, sigma 2 subunit
NM_006594	AP4B1	adaptor-related protein complex 4, beta 1 subunit
NM_004722	AP4M1	adaptor-related protein complex 4, mu 1 subunit
NM_138368	AP5B1	adaptor-related protein complex 5, beta 1 subunit
NM_018229	AP5M1	adaptor-related protein complex 5, mu 1 subunit
NM_001160	APAF1	apoptotic peptidase activating factor 1
NM_013229	APAF1	apoptotic peptidase activating factor 1
NM_181861	APAF1	apoptotic peptidase activating factor 1
NM_181868	APAF1	apoptotic peptidase activating factor 1
NM_181869	APAF1	apoptotic peptidase activating factor 1
NM_005503	APBA2	amyloid beta (A4) precursor protein-binding, family A, member 2
NM_001164	APBB1	amyloid beta (A4) precursor protein-binding, family B, member 1 (Fe65)
NM_145689	APBB1	amyloid beta (A4) precursor protein-binding, family B, member 1 (Fe65)
NM_019043	APBB1IP	amyloid beta (A4) precursor protein-binding, family B, member 1 interacting protein
NM_173075	APBB2	amyloid beta (A4) precursor protein-binding, family B, member 2
NM_000038	APC	adenomatous polyposis coli
NM_005883	APC2	adenomatosis polyposis coli 2
NM_153360	APCDD1L	adenomatosis polyposis coli down-regulated 1-like
NM_001641	APEX1	APEX nuclease (multifunctional DNA repair enzyme) 1
NM_080648	APEX1	APEX nuclease (multifunctional DNA repair enzyme) 1
NM_080649	APEX1	APEX nuclease (multifunctional DNA repair enzyme) 1
NM_014481	APEX2	APEX nuclease (apurinic/apyrimidinic endonuclease) 2
NM_001077628	APH1A	APH1A gamma secretase subunit
NM_016022	APH1A	APH1A gamma secretase subunit
NM_031301	APH1B	APH1B gamma secretase subunit
NM_006595	API5	apoptosis inhibitor 5
NM_015957	APIP	APAF1 interacting protein
NM_199294	APITD1	apoptosis-inducing, TAF9-like domain 1
NM_199295	APITD1	apoptosis-inducing, TAF9-like domain 1
NM_198544	APITD1-CORT	APITD1-CORT readthrough
NM_017413	APLN	apelin
NM_001024807	APLP1	amyloid beta (A4) precursor-like protein 1
NM_005166	APLP1	amyloid beta (A4) precursor-like protein 1
NM_020531	APMAP	adipocyte plasma membrane associated protein
NM_144772	APOA1BP	apolipoprotein A-I binding protein
NM_001643	APOA2	apolipoprotein A-II
NM_052968	APOA5	apolipoprotein A-V
NM_004900	APOBEC3B	apolipoprotein B mRNA editing enzyme, catalytic polypeptide-like 3B
NM_014508	APOBEC3C	apolipoprotein B mRNA editing enzyme, catalytic polypeptide-like 3C
NM_018690	APOBR	apolipoprotein B receptor
NM_001647	APOD	apolipoprotein D
NM_000041	APOE	apolipoprotein E
NM_001638	APOF	apolipoprotein F
NM_019101	APOM	apolipoprotein M
NM_198450	APOOL	apolipoprotein O-like
NM_000484	APP	amyloid beta (A4) precursor protein
NM_201413	APP	amyloid beta (A4) precursor protein
NM_201414	APP	amyloid beta (A4) precursor protein
NM_000485	APRT	adenine phosphoribosyltransferase
NM_001030018	APRT	adenine phosphoribosyltransferase
NM_175069	APTX	aprataxin
NM_175073	APTX	aprataxin
NM_198098	AQP1	aquaporin 1
NM_080429	AQP10	aquaporin 10
NM_173039	AQP11	aquaporin 11
NM_198998	AQP12A/AQP12B	aquaporin 12A
NM_004925	AQP3	aquaporin 3 (Gill blood group)
NM_001650	AQP4	aquaporin 4
NM_004028	AQP4	aquaporin 4
NM_001651	AQP5	aquaporin 5
AL137716	AQP6	aquaporin 6, kidney specific
NM_173800	AQPEP	laeverin
NM_139181	ARAP1	ArfGAP with RhoGAP domain, ankyrin repeat and PH domain 1
NM_022481	ARAP3	ArfGAP with RhoGAP domain, ankyrin repeat and PH domain 3
NM_015193	ARC	activity-regulated cytoskeleton-associated protein
NM_001039479	AREL1	apoptosis resistant E3 ubiquitin protein ligase 1
NM_001024226	ARF1	ADP-ribosylation factor 1
NM_001024227	ARF1	ADP-ribosylation factor 1
NM_001024228	ARF1	ADP-ribosylation factor 1
NM_001658	ARF1	ADP-ribosylation factor 1
NM_001659	ARF3	ADP-ribosylation factor 3
NM_001660	ARF4	ADP-ribosylation factor 4
NM_001662	ARF5	ADP-ribosylation factor 5
NM_001663	ARF6	ADP-ribosylation factor 6
NM_032389	ARFGAP2	ADP-ribosylation factor GTPase activating protein 2
NM_006420	ARFGEF2	ADP-ribosylation factor guanine nucleotide-exchange factor 2 (brefeldin A-inhibited)
NM_001025593	ARFIP1	ADP-ribosylation factor interacting protein 1
NM_001025595	ARFIP1	ADP-ribosylation factor interacting protein 1
NM_014447	ARFIP1	ADP-ribosylation factor interacting protein 1
NM_001172	ARG2	arginase 2
NM_004308	ARHGAP1	Rho GTPase activating protein 1
NM_024605	ARHGAP10	Rho GTPase activating protein 10
NM_014783	ARHGAP11A	Rho GTPase activating protein 11A
NM_199357	ARHGAP11A	Rho GTPase activating protein 11A
NM_033515	ARHGAP18	Rho GTPase activating protein 18
NM_032900	ARHGAP19	Rho GTPase activating protein 19
NM_020809	ARHGAP20	Rho GTPase activating protein 20
NM_020824	ARHGAP21	Rho GTPase activating protein 21
NM_021226	ARHGAP22	Rho GTPase activating protein 22
NM_014882	ARHGAP25	Rho GTPase activating protein 25
NM_015071	ARHGAP26	Rho GTPase activating protein 26
AA747455	ARHGAP27	Rho GTPase activating protein 27
AI769587	ARHGAP27	Rho GTPase activating protein 27
AI814329	ARHGAP27	Rho GTPase activating protein 27
NM_174919	ARHGAP27	Rho GTPase activating protein 27
NM_199282	ARHGAP27	Rho GTPase activating protein 27
NM_004815	ARHGAP29	Rho GTPase activating protein 29
NM_001025598	ARHGAP30	Rho GTPase activating protein 30
NM_181720	ARHGAP30	Rho GTPase activating protein 30
NM_020754	ARHGAP31	Rho GTPase activating protein 31
AL137579	ARHGAP33	Rho GTPase activating protein 33
NM_001666	ARHGAP4	Rho GTPase activating protein 4
NM_001030055	ARHGAP5	Rho GTPase activating protein 5
NM_001173	ARHGAP5	Rho GTPase activating protein 5
NM_001175	ARHGDIB	Rho GDP dissociation inhibitor (GDI) beta
NM_001176	ARHGDIG	Rho GDP dissociation inhibitor (GDI) gamma
NM_015313	ARHGEF12	Rho guanine nucleotide exchange factor (GEF) 12
NM_173728	ARHGEF15	Rho guanine nucleotide exchange factor (GEF) 15
NM_014448	ARHGEF16	Rho guanine nucleotide exchange factor (GEF) 16
NM_014786	ARHGEF17	Rho guanine nucleotide exchange factor (GEF) 17
NM_153213	ARHGEF19	Rho guanine nucleotide exchange factor (GEF) 19
NM_004723	ARHGEF2	Rho/Rac guanine nucleotide exchange factor (GEF) 2
NM_001111270	ARHGEF25	Rho guanine nucleotide exchange factor (GEF) 25
NM_133483	ARHGEF25	Rho guanine nucleotide exchange factor (GEF) 25
NM_182947	ARHGEF25	Rho guanine nucleotide exchange factor (GEF) 25
NM_015595	ARHGEF26	Rho guanine nucleotide exchange factor (GEF) 26
BF508325	ARHGEF37	Rho guanine nucleotide exchange factor (GEF) 37
NM_032818	ARHGEF39	Rho guanine nucleotide exchange factor (GEF) 39
NM_015320	ARHGEF4	Rho guanine nucleotide exchange factor (GEF) 4
NM_032995	ARHGEF4	Rho guanine nucleotide exchange factor (GEF) 4
NM_018071	ARHGEF40	Rho guanine nucleotide exchange factor (GEF) 40
NM_145735	ARHGEF7	Rho guanine nucleotide exchange factor (GEF) 7
NM_015185	ARHGEF9	Cdc42 guanine nucleotide exchange factor (GEF) 9
NM_006015	ARID1A	AT rich interactive domain 1A (SWI-like)
NM_018450	ARID1A	AT rich interactive domain 1A (SWI-like)
NM_139135	ARID1A	AT rich interactive domain 1A (SWI-like)
NM_017519	ARID1B	AT rich interactive domain 1B (SWI1-like)
NM_020732	ARID1B	AT rich interactive domain 1B (SWI1-like)
NM_175863	ARID1B	AT rich interactive domain 1B (SWI1-like)
NM_005224	ARID3A	AT rich interactive domain 3A (BRIGHT-like)
NM_006465	ARID3B	AT rich interactive domain 3B (BRIGHT-like)
NM_002892	ARID4A	AT rich interactive domain 4A (RBP1-like)
NM_023000	ARID4A	AT rich interactive domain 4A (RBP1-like)
NM_023001	ARID4A	AT rich interactive domain 4A (RBP1-like)
NM_016374	ARID4B	AT rich interactive domain 4B (RBP1-like)
NM_031371	ARID4B	AT rich interactive domain 4B (RBP1-like)
NM_212481	ARID5A	AT rich interactive domain 5A (MRF1-like)
BU171496	ARID5B	AT rich interactive domain 5B (MRF1-like)
NM_006321	ARIH2	ariadne homolog 2 (Drosophila)
NM_001177	ARL1	ADP-ribosylation factor-like 1
NM_144996	ARL13B	ADP-ribosylation factor-like 13B
NM_182896	ARL13B	ADP-ribosylation factor-like 13B
NM_019087	ARL15	ADP-ribosylation factor-like 15
NM_001040025	ARL16	ADP-ribosylation factor-like 16
NM_001667	ARL2	ADP-ribosylation factor-like 2
NM_004311	ARL3	ADP-ribosylation factor-like 3
NM_001037164	ARL4A	ADP-ribosylation factor-like 4A
NM_005738	ARL4A	ADP-ribosylation factor-like 4A
NM_212460	ARL4A	ADP-ribosylation factor-like 4A
NM_005737	ARL4C	ADP-ribosylation factor-like 4C
NM_178815	ARL5B	ADP-ribosylation factor-like 5B
NM_015161	ARL6IP1	ADP-ribosylation factor-like 6 interacting protein 1
NM_152522	ARL6IP6	ADP-ribosylation-like factor 6 interacting protein 6
NM_138795	ARL8A	ADP-ribosylation factor-like 8A
NM_206919	ARL9	ADP-ribosylation factor-like 9
NM_018120	ARMC1	armadillo repeat containing 1
NM_031905	ARMC10	armadillo repeat containing 10
NM_145028	ARMC12	armadillo repeat containing 12
NM_032131	ARMC2	armadillo repeat containing 2
NM_173081	ARMC3	armadillo repeat containing 3
NM_018076	ARMC4	armadillo repeat containing 4
NM_001105247	ARMC5	armadillo repeat containing 5
NM_024742	ARMC5	armadillo repeat containing 5
NM_033415	ARMC6	armadillo repeat containing 6
NM_024585	ARMC7	armadillo repeat containing 7
NM_014782	ARMCX2	armadillo repeat containing, X-linked 2
NM_177949	ARMCX2	armadillo repeat containing, X-linked 2
NM_016607	ARMCX3	armadillo repeat containing, X-linked 3
NM_177947	ARMCX3	armadillo repeat containing, X-linked 3
NM_177948	ARMCX3	armadillo repeat containing, X-linked 3
BC036206	ARMCX4	armadillo repeat containing, X-linked 4
NM_001004051	ARMCX5-GPRASP2/GPRASP2	G protein-coupled receptor associated sorting protein 2
NM_138437	ARMCX5-GPRASP2/GPRASP2	G protein-coupled receptor associated sorting protein 2
NM_001668	ARNT	aryl hydrocarbon receptor nuclear translocator
NM_178426	ARNT	aryl hydrocarbon receptor nuclear translocator
NM_178427	ARNT	aryl hydrocarbon receptor nuclear translocator
NM_014862	ARNT2	aryl-hydrocarbon receptor nuclear translocator 2
NM_005731	ARPC2	actin related protein 2/3 complex, subunit 2, 34kDa
NM_152862	ARPC2	actin related protein 2/3 complex, subunit 2, 34kDa
NM_001024959	ARPC4	actin related protein 2/3 complex, subunit 4, 20kDa
NM_001024960	ARPC4	actin related protein 2/3 complex, subunit 4, 20kDa
NM_005718	ARPC4	actin related protein 2/3 complex, subunit 4, 20kDa
NM_005717	ARPC5	actin related protein 2/3 complex, subunit 5, 16kDa
NM_004041	ARRB1	arrestin, beta 1
NM_020251	ARRB1	arrestin, beta 1
NM_004313	ARRB2	arrestin, beta 2
NM_199004	ARRB2	arrestin, beta 2
NM_152285	ARRDC1	arrestin domain containing 1
NM_015683	ARRDC2	arrestin domain containing 2
NM_020801	ARRDC3	arrestin domain containing 3
NM_198150	ARSK	arylsulfatase family, member K
NM_001104538	ART1	ADP-ribosyltransferase 1
NM_004314	ART1	ADP-ribosyltransferase 1
NM_001079536	ART5	ADP-ribosyltransferase 5
NM_053017	ART5	ADP-ribosyltransferase 5
NM_022786	ARV1	ARV1 homolog (S. cerevisiae)
NM_139058	ARX	aristaless related homeobox
NM_020682	AS3MT	arsenic (+3 oxidation state) methyltransferase
NM_018482	ASAP1	ArfGAP with SH3 domain, ankyrin repeat and PH domain 1
NM_017707	ASAP3	ArfGAP with SH3 domain, ankyrin repeat and PH domain 3
NM_001040445	ASB1	ankyrin repeat and SOCS box containing 1
NM_080871	ASB10	ankyrin repeat and SOCS box containing 10
NM_024701	ASB13	ankyrin repeat and SOCS box containing 13
NM_178542	ASB16-AS1	ASB16 antisense RNA 1
NM_016150	ASB2	ankyrin repeat and SOCS box containing 2
NM_016115	ASB3/GPR75-ASB3	ankyrin repeat and SOCS box containing 3
NM_145863	ASB3/GPR75-ASB3	ankyrin repeat and SOCS box containing 3
NM_024708	ASB7	ankyrin repeat and SOCS box containing 7
NM_198243	ASB7	ankyrin repeat and SOCS box containing 7
NM_015947	ASCC1	activating signal cointegrator 1 complex subunit 1
NM_005170	ASCL2	achaete-scute complex homolog 2 (Drosophila)
NM_203436	ASCL4	achaete-scute complex homolog 4 (Drosophila)
NM_018154	ASF1B	anti-silencing function 1B histone chaperone
NM_018489	ASH1L	ash1 (absent, small, or homeotic)-like (Drosophila)
NM_001105214	ASH2L	ash2 (absent, small, or homeotic)-like (Drosophila)
NM_004674	ASH2L	ash2 (absent, small, or homeotic)-like (Drosophila)
NM_001095	ASIC1	acid-sensing (proton-gated) ion channel 1
NM_020039	ASIC1	acid-sensing (proton-gated) ion channel 1
NM_018674	ASIC4	acid-sensing (proton-gated) ion channel family member 4
NM_182847	ASIC4	acid-sensing (proton-gated) ion channel family member 4
NM_017419	ASIC5	acid-sensing (proton-gated) ion channel family member 5
NM_000048	ASL	argininosuccinate lyase
NM_001024943	ASL	argininosuccinate lyase
NM_001024944	ASL	argininosuccinate lyase
NM_001024946	ASL	argininosuccinate lyase
NM_004317	ASNA1	arsA arsenite transporter, ATP-binding, homolog 1 (bacterial)
NM_001673	ASNS	asparagine synthetase (glutamine-hydrolyzing)
NM_133436	ASNS	asparagine synthetase (glutamine-hydrolyzing)
NM_183356	ASNS	asparagine synthetase (glutamine-hydrolyzing)
NM_019048	ASNSD1	asparagine synthetase domain containing 1
NM_001024656	ASPDH	aspartate dehydrogenase domain containing
NM_181718	ASPHD1	aspartate beta-hydroxylase domain containing 1
NM_014065	ASTE1	asteroid homolog 1 (Drosophila)
NM_001002036	ASTL	astacin-like metallo-endopeptidase (M12 family)
NM_018164	ASUN	asunder spermatogenesis regulator
NM_015338	ASXL1	additional sex combs like 1 (Drosophila)
NM_130768	ASZ1	ankyrin repeat, SAM and basic leucine zipper domain containing 1
NM_032810	ATAD1	ATPase family, AAA domain containing 1
NM_014109	ATAD2	ATPase family, AAA domain containing 2
NM_017552	ATAD2B	ATPase family, AAA domain containing 2B
NM_024857	ATAD5	ATPase family, AAA domain containing 5
NM_001031722	ATAT1	alpha tubulin acetyltransferase 1
NM_024909	ATAT1	alpha tubulin acetyltransferase 1
NM_001001976	ATE1	arginyltransferase 1
NM_007041	ATE1	arginyltransferase 1
NM_001880	ATF2	activating transcription factor 2
NM_001040619	ATF3	activating transcription factor 3
NM_001674	ATF3	activating transcription factor 3
NM_004024	ATF3	activating transcription factor 3
NM_001675	ATF4	activating transcription factor 4
NM_182810	ATF4	activating transcription factor 4
NM_007348	ATF6	activating transcription factor 6
NM_004381	ATF6B	activating transcription factor 6 beta
NM_006856	ATF7	activating transcription factor 7
NM_018005	ATF7IP	activating transcription factor 7 interacting protein
NM_018179	ATF7IP	activating transcription factor 7 interacting protein
NM_024997	ATF7IP2	activating transcription factor 7 interacting protein 2
AL136912	ATG10	autophagy related 10
NM_004707	ATG12	autophagy related 12
NM_014741	ATG13	autophagy related 13
AK024423	ATG16L2	autophagy related 16-like 2 (S. cerevisiae)
NM_015104	ATG2A	autophagy related 2A
NM_018036	ATG2B	autophagy related 2B
NM_022488	ATG3	autophagy related 3
NM_052936	ATG4A	autophagy related 4A, cysteine peptidase
NM_178270	ATG4A	autophagy related 4A, cysteine peptidase
NM_032852	ATG4C	autophagy related 4C, cysteine peptidase
NM_178221	ATG4C	autophagy related 4C, cysteine peptidase
NM_032885	ATG4D	autophagy related 4D, cysteine peptidase
NM_001077198	ATG9A	autophagy related 9A
NM_024085	ATG9A	autophagy related 9A
NM_173681	ATG9B	autophagy related 9B
NM_015915	ATL1	atlastin GTPase 1
NM_181598	ATL1	atlastin GTPase 1
NM_022374	ATL2	atlastin GTPase 2
NM_015459	ATL3	atlastin GTPase 3
NM_000051	ATM	ataxia telangiectasia mutated
NM_015251	ATMIN	ATM interactor
NM_001007026	ATN1	atrophin 1
NM_005172	ATOH1	atonal homolog 1 (Drosophila)
NM_032827	ATOH8	atonal homolog 8 (Drosophila)
NM_024524	ATP13A3	ATPase type 13A3
NM_198505	ATP13A5	ATPase type 13A5
NM_000701	ATP1A1	ATPase, Na+/K+ transporting, alpha 1 polypeptide
NM_001001586	ATP1A1	ATPase, Na+/K+ transporting, alpha 1 polypeptide
NM_152296	ATP1A3	ATPase, Na+/K+ transporting, alpha 3 polypeptide
AF459737	ATP1A4	ATPase, Na+/K+ transporting, alpha 4 polypeptide
AK098076	ATP1A4	ATPase, Na+/K+ transporting, alpha 4 polypeptide
NM_144699	ATP1A4	ATPase, Na+/K+ transporting, alpha 4 polypeptide
NM_001001787	ATP1B1	ATPase, Na+/K+ transporting, beta 1 polypeptide
NM_001677	ATP1B1	ATPase, Na+/K+ transporting, beta 1 polypeptide
NM_001678	ATP1B2	ATPase, Na+/K+ transporting, beta 2 polypeptide
NM_001679	ATP1B3	ATPase, Na+/K+ transporting, beta 3 polypeptide
NM_012069	ATP1B4	ATPase, Na+/K+ transporting, beta 4 polypeptide
NM_004320	ATP2A1	ATPase, Ca++ transporting, cardiac muscle, fast twitch 1
NM_173201	ATP2A1	ATPase, Ca++ transporting, cardiac muscle, fast twitch 1
NM_005173	ATP2A3	ATPase, Ca++ transporting, ubiquitous
NM_174953	ATP2A3	ATPase, Ca++ transporting, ubiquitous
NM_174954	ATP2A3	ATPase, Ca++ transporting, ubiquitous
NM_174955	ATP2A3	ATPase, Ca++ transporting, ubiquitous
NM_174956	ATP2A3	ATPase, Ca++ transporting, ubiquitous
NM_174957	ATP2A3	ATPase, Ca++ transporting, ubiquitous
NM_174958	ATP2A3	ATPase, Ca++ transporting, ubiquitous
NM_001001396	ATP2B4	ATPase, Ca++ transporting, plasma membrane 4
NM_001684	ATP2B4	ATPase, Ca++ transporting, plasma membrane 4
NM_001001485	ATP2C1	ATPase, Ca++ transporting, type 2C, member 1
NM_001001486	ATP2C1	ATPase, Ca++ transporting, type 2C, member 1
NM_001001487	ATP2C1	ATPase, Ca++ transporting, type 2C, member 1
NM_014382	ATP2C1	ATPase, Ca++ transporting, type 2C, member 1
NM_000704	ATP4A	ATPase, H+/K+ exchanging, alpha polypeptide
NM_000705	ATP4B	ATPase, H+/K+ exchanging, beta polypeptide
NM_001001937	ATP5A1	ATP synthase, H+ transporting, mitochondrial F1 complex, alpha subunit 1, cardiac muscle
NM_001686	ATP5B	ATP synthase, H+ transporting, mitochondrial F1 complex, beta polypeptide
NM_001001973	ATP5C1	ATP synthase, H+ transporting, mitochondrial F1 complex, gamma polypeptide 1
NM_005174	ATP5C1	ATP synthase, H+ transporting, mitochondrial F1 complex, gamma polypeptide 1
NM_001001975	ATP5D	ATP synthase, H+ transporting, mitochondrial F1 complex, delta subunit
NM_001687	ATP5D	ATP synthase, H+ transporting, mitochondrial F1 complex, delta subunit
NM_001688	ATP5F1	ATP synthase, H+ transporting, mitochondrial Fo complex, subunit B1
NM_001002027	ATP5G1	ATP synthase, H+ transporting, mitochondrial Fo complex, subunit C1 (subunit 9)
NM_005175	ATP5G1	ATP synthase, H+ transporting, mitochondrial Fo complex, subunit C1 (subunit 9)
NM_001002031	ATP5G2	ATP synthase, H+ transporting, mitochondrial Fo complex, subunit C2 (subunit 9)
NM_005176	ATP5G2	ATP synthase, H+ transporting, mitochondrial Fo complex, subunit C2 (subunit 9)
NM_001002258	ATP5G3	ATP synthase, H+ transporting, mitochondrial Fo complex, subunit C3 (subunit 9)
NM_001689	ATP5G3	ATP synthase, H+ transporting, mitochondrial Fo complex, subunit C3 (subunit 9)
NM_001003785	ATP5H	ATP synthase, H+ transporting, mitochondrial Fo complex, subunit d
NM_006356	ATP5H	ATP synthase, H+ transporting, mitochondrial Fo complex, subunit d
NM_007100	ATP5I	ATP synthase, H+ transporting, mitochondrial Fo complex, subunit E
NM_001003696	ATP5J	ATP synthase, H+ transporting, mitochondrial Fo complex, subunit F6
NM_001003697	ATP5J	ATP synthase, H+ transporting, mitochondrial Fo complex, subunit F6
NM_001003701	ATP5J	ATP synthase, H+ transporting, mitochondrial Fo complex, subunit F6
NM_001003703	ATP5J	ATP synthase, H+ transporting, mitochondrial Fo complex, subunit F6
NM_001685	ATP5J	ATP synthase, H+ transporting, mitochondrial Fo complex, subunit F6
NM_001003713	ATP5J2	ATP synthase, H+ transporting, mitochondrial Fo complex, subunit F2
NM_001003714	ATP5J2	ATP synthase, H+ transporting, mitochondrial Fo complex, subunit F2
NM_001039178	ATP5J2	ATP synthase, H+ transporting, mitochondrial Fo complex, subunit F2
NM_004889	ATP5J2	ATP synthase, H+ transporting, mitochondrial Fo complex, subunit F2
NM_006476	ATP5L	ATP synthase, H+ transporting, mitochondrial Fo complex, subunit G
NM_001697	ATP5O	ATP synthase, H+ transporting, mitochondrial F1 complex, O subunit
NM_001003803	ATP5S	ATP synthase, H+ transporting, mitochondrial Fo complex, subunit s (factor B)
NM_001003805	ATP5S	ATP synthase, H+ transporting, mitochondrial Fo complex, subunit s (factor B)
NM_015684	ATP5S	ATP synthase, H+ transporting, mitochondrial Fo complex, subunit s (factor B)
NM_001183	ATP6AP1	ATPase, H+ transporting, lysosomal accessory protein 1
NM_005177	ATP6V0A1	ATPase, H+ transporting, lysosomal V0 subunit a1
NM_012463	ATP6V0A2	ATPase, H+ transporting, lysosomal V0 subunit a2
NM_020632	ATP6V0A4	ATPase, H+ transporting, lysosomal V0 subunit a4
NM_130840	ATP6V0A4	ATPase, H+ transporting, lysosomal V0 subunit a4
NM_001039457	ATP6V0B	ATPase, H+ transporting, lysosomal 21kDa, V0 subunit b
NM_004047	ATP6V0B	ATPase, H+ transporting, lysosomal 21kDa, V0 subunit b
NM_001694	ATP6V0C	ATPase, H+ transporting, lysosomal 16kDa, V0 subunit c
NM_003945	ATP6V0E1	ATPase, H+ transporting, lysosomal 9kDa, V0 subunit e1
NM_001690	ATP6V1A	ATPase, H+ transporting, lysosomal 70kDa, V1 subunit A
NM_001693	ATP6V1B2	ATPase, H+ transporting, lysosomal 56/58kDa, V1 subunit B2
NM_001695	ATP6V1C1	ATPase, H+ transporting, lysosomal 42kDa, V1 subunit C1
NM_015994	ATP6V1D	ATPase, H+ transporting, lysosomal 34kDa, V1 subunit D
NM_004888	ATP6V1G1	ATPase, H+ transporting, lysosomal 13kDa, V1 subunit G1
NM_130463	ATP6V1G2	ATPase, H+ transporting, lysosomal 13kDa, V1 subunit G2
NM_138282	ATP6V1G2	ATPase, H+ transporting, lysosomal 13kDa, V1 subunit G2
NM_000053	ATP7B	ATPase, Cu++ transporting, beta polypeptide
NM_001005918	ATP7B	ATPase, Cu++ transporting, beta polypeptide
NM_001105529	ATP8A1	ATPase, aminophospholipid transporter (APLT), class I, type 8A, member 1
NM_006095	ATP8A1	ATPase, aminophospholipid transporter (APLT), class I, type 8A, member 1
NM_005603	ATP8B1	ATPase, aminophospholipid transporter, class I, type 8B, member 1
NM_138813	ATP8B3	ATPase, aminophospholipid transporter, class I, type 8B, member 3
NM_145691	ATPAF2	ATP synthase mitochondrial F1 complex assembly factor 2
NM_016311	ATPIF1	ATPase inhibitory factor 1
NM_178190	ATPIF1	ATPase inhibitory factor 1
NM_178191	ATPIF1	ATPase inhibitory factor 1
NM_001184	ATR	ataxia telangiectasia and Rad3 related
NM_016085	ATRAID	all-trans retinoic acid-induced differentiation factor
NM_080592	ATRAID	all-trans retinoic acid-induced differentiation factor
NM_000332	ATXN1	ataxin 1
NM_013236	ATXN10	ataxin 10
NM_002973	ATXN2	ataxin 2
NM_004993	ATXN3	ataxin 3
NM_030660	ATXN3	ataxin 3
AB050195	ATXN3L	ataxin 3-like
NM_000333	ATXN7	ataxin 7
NM_152749	ATXN7L1	ataxin 7-like 1
NM_153340	ATXN7L2	ataxin 7-like 2
AI927479	ATXN7L3B	ataxin 7-like 3B
BE967207	ATXN7L3B	ataxin 7-like 3B
NM_024037	AUNIP	aurora kinase A and ninein interacting protein
NM_181575	AUP1	ancient ubiquitous protein 1
NM_003600	AURKA	aurora kinase A
NM_198433	AURKA	aurora kinase A
NM_198434	AURKA	aurora kinase A
NM_198435	AURKA	aurora kinase A
NM_198436	AURKA	aurora kinase A
NM_198437	AURKA	aurora kinase A
NM_001015878	AURKC	aurora kinase C
NM_001015879	AURKC	aurora kinase C
NM_003160	AURKC	aurora kinase C
NM_015570	AUTS2	autism susceptibility candidate 2
NM_006576	AVIL	advillin
NM_021732	AVPI1	arginine vasopressin-induced 1
NM_000707	AVPR1B	arginine vasopressin receptor 1B
NM_000054	AVPR2	arginine vasopressin receptor 2
NM_144696	AXDND1	axonemal dynein light chain domain containing 1
NM_182766	AXDND1	axonemal dynein light chain domain containing 1
NM_004655	AXIN2	axin 2
NM_001699	AXL	AXL receptor tyrosine kinase
NM_021913	AXL	AXL receptor tyrosine kinase
NM_001185	AZGP1	alpha-2-glycoprotein 1, zinc-binding
NM_001009811	AZI1	5-azacytidine induced 1
NM_014984	AZI1	5-azacytidine induced 1
NM_022461	AZI2	5-azacytidine induced 2
NM_015878	AZIN1	antizyme inhibitor 1
NM_148174	AZIN1	antizyme inhibitor 1
NM_004048	B2M	beta-2-microglobulin
NM_152490	B3GALNT2	beta-1,3-N-acetylgalactosaminyltransferase 2
NM_003782	B3GALT4	UDP-Gal:betaGlcNAc beta 1,3-galactosyltransferase, polypeptide 4
NM_080605	B3GALT6	UDP-Gal:betaGal beta 1,3-galactosyltransferase polypeptide 6
NM_018644	B3GAT1	beta-1,3-glucuronyltransferase 1 (glucuronosyltransferase P)
NM_054025	B3GAT1	beta-1,3-glucuronyltransferase 1 (glucuronosyltransferase P)
NM_080742	B3GAT2	beta-1,3-glucuronyltransferase 2 (glucuronosyltransferase S)
NM_006876	B3GNT1	UDP-GlcNAc:betaGal beta-1,3-N-acetylglucosaminyltransferase 1
NM_006577	B3GNT2	UDP-GlcNAc:betaGal beta-1,3-N-acetylglucosaminyltransferase 2
NM_014256	B3GNT3	UDP-GlcNAc:betaGal beta-1,3-N-acetylglucosaminyltransferase 3
NM_030765	B3GNT4	UDP-GlcNAc:betaGal beta-1,3-N-acetylglucosaminyltransferase 4
BC025357	B3GNT6	UDP-GlcNAc:betaGal beta-1,3-N-acetylglucosaminyltransferase 6 (core 3 synthase)
NM_138706	B3GNT6	UDP-GlcNAc:betaGal beta-1,3-N-acetylglucosaminyltransferase 6 (core 3 synthase)
NM_145236	B3GNT7	UDP-GlcNAc:betaGal beta-1,3-N-acetylglucosaminyltransferase 7
NM_033309	B3GNT9	UDP-GlcNAc:betaGal beta-1,3-N-acetylglucosaminyltransferase 9
U79265	B3GNTL1	UDP-GlcNAc:betaGal beta-1,3-N-acetylglucosaminyltransferase-like 1
NM_001478	B4GALNT1	beta-1,4-N-acetyl-galactosaminyl transferase 1
NM_178537	B4GALNT4	beta-1,4-N-acetyl-galactosaminyl transferase 4
NM_001497	B4GALT1	UDP-Gal:betaGlcNAc beta 1,4- galactosyltransferase, polypeptide 1
NM_003779	B4GALT3	UDP-Gal:betaGlcNAc beta 1,4- galactosyltransferase, polypeptide 3
NM_004776	B4GALT5	UDP-Gal:betaGlcNAc beta 1,4- galactosyltransferase, polypeptide 5
NM_015681	B9D1	B9 protein domain 1
NM_030578	B9D2	B9 protein domain 2
NM_001024372	BAALC	brain and acute leukemia, cytoplasmic
NM_024812	BAALC	brain and acute leukemia, cytoplasmic
NM_001033549	BABAM1	BRISC and BRCA1 A complex member 1
NM_014173	BABAM1	BRISC and BRCA1 A complex member 1
AF317902	BACH1	BTB and CNC homology 1, basic leucine zipper transcription factor 1
NM_004322	BAD	BCL2-associated agonist of cell death
NM_032989	BAD	BCL2-associated agonist of cell death
NM_004323	BAG1	BCL2-associated athanogene
NM_004282	BAG2	BCL2-associated athanogene 2
NM_004874	BAG4	BCL2-associated athanogene 4
NM_001098534	BAG6	BCL2-associated athanogene 6
NM_004639	BAG6	BCL2-associated athanogene 6
NM_080702	BAG6	BCL2-associated athanogene 6
NM_080703	BAG6	BCL2-associated athanogene 6
BF195603	BAHCC1	BAH domain and coiled-coil containing 1
BM146604	BAHCC1	BAH domain and coiled-coil containing 1
NM_014952	BAHD1	bromo adjacent homology domain containing 1
NM_001702	BAI1	brain-specific angiogenesis inhibitor 1
NM_001703	BAI2	brain-specific angiogenesis inhibitor 2
NM_001704	BAI3	brain-specific angiogenesis inhibitor 3
NM_003933	BAIAP3	BAI1-associated protein 3
NM_001188	BAK1	BCL2-antagonist/killer 1
NM_012342	BAMBI	BMP and activin membrane-bound inhibitor
NM_003860	BANF1	barrier to autointegration factor 1
NM_017869	BANP	BTG3 associated nuclear protein
NM_079837	BANP	BTG3 associated nuclear protein
AB002534	BAP1	BRCA1 associated protein-1 (ubiquitin carboxy-terminal hydrolase)
NM_000465	BARD1	BRCA1 associated RING domain 1
NM_020064	BARHL1	BarH-like homeobox 1
NM_021570	BARX1	BARX homeobox 1
NM_003658	BARX2	BARX homeobox 2
NM_006317	BASP1	brain abundant, membrane attached signal protein 1
AW083820	BATF2	basic leucine zipper transcription factor, ATF-like 2
NM_138456	BATF2	basic leucine zipper transcription factor, ATF-like 2
NM_018664	BATF3	basic leucine zipper transcription factor, ATF-like 3
NM_013448	BAZ1A	bromodomain adjacent to zinc finger domain, 1A
NM_182648	BAZ1A	bromodomain adjacent to zinc finger domain, 1A
NM_032408	BAZ1B	bromodomain adjacent to zinc finger domain, 1B
NM_013449	BAZ2A	bromodomain adjacent to zinc finger domain, 2A
NM_013450	BAZ2B	bromodomain adjacent to zinc finger domain, 2B
NM_014417	BBC3	BCL2 binding component 3
NM_024685	BBS10	Bardet-Biedl syndrome 10
NM_152618	BBS12	Bardet-Biedl syndrome 12
NM_033028	BBS4	Bardet-Biedl syndrome 4
NM_152384	BBS5	Bardet-Biedl syndrome 5
NM_018190	BBS7	Bardet-Biedl syndrome 7
NM_176824	BBS7	Bardet-Biedl syndrome 7
NM_020235	BBX	bobby sox homolog (Drosophila)
NM_001013257	BCAM	basal cell adhesion molecule (Lutheran blood group)
NM_005581	BCAM	basal cell adhesion molecule (Lutheran blood group)
NM_001008405	BCAP29	B-cell receptor-associated protein 29
NM_001008406	BCAP29	B-cell receptor-associated protein 29
NM_001008407	BCAP29	B-cell receptor-associated protein 29
NM_018844	BCAP29	B-cell receptor-associated protein 29
NM_005745	BCAP31	B-cell receptor-associated protein 31
NM_014567	BCAR1	breast cancer anti-estrogen resistance 1
NM_003567	BCAR3	breast cancer anti-estrogen resistance 3
NM_003657	BCAS1	breast carcinoma amplified sequence 1
NM_001099432	BCAS3	breast carcinoma amplified sequence 3
NM_017679	BCAS3	breast carcinoma amplified sequence 3
NM_001010974	BCAS4	breast carcinoma amplified sequence 4
NM_017843	BCAS4	breast carcinoma amplified sequence 4
NM_198799	BCAS4	breast carcinoma amplified sequence 4
NM_016567	BCCIP	BRCA2 and CDKN1A interacting protein
NM_078468	BCCIP	BRCA2 and CDKN1A interacting protein
NM_078469	BCCIP	BRCA2 and CDKN1A interacting protein
NM_181708	BCDIN3D	BCDIN3 domain containing
NM_000709	BCKDHA	branched chain keto acid dehydrogenase E1, alpha polypeptide
NM_000056	BCKDHB	branched chain keto acid dehydrogenase E1, beta polypeptide
NM_183050	BCKDHB	branched chain keto acid dehydrogenase E1, beta polypeptide
NM_018014	BCL11A	B-cell CLL/lymphoma 11A (zinc finger protein)
NM_022893	BCL11A	B-cell CLL/lymphoma 11A (zinc finger protein)
NM_138559	BCL11A	B-cell CLL/lymphoma 11A (zinc finger protein)
NM_022898	BCL11B	B-cell CLL/lymphoma 11B (zinc finger protein)
NM_138576	BCL11B	B-cell CLL/lymphoma 11B (zinc finger protein)
NM_000633	BCL2	B-cell CLL/lymphoma 2
NM_000657	BCL2	B-cell CLL/lymphoma 2
NM_001191	BCL2L1	BCL2-like 1
NM_138578	BCL2L1	BCL2-like 1
NM_006538	BCL2L11	BCL2-like 11 (apoptosis facilitator)
NM_138621	BCL2L11	BCL2-like 11 (apoptosis facilitator)
NM_207002	BCL2L11	BCL2-like 11 (apoptosis facilitator)
NM_001040668	BCL2L12	BCL2-like 12 (proline rich)
NM_138639	BCL2L12	BCL2-like 12 (proline rich)
NM_015367	BCL2L13	BCL2-like 13 (apoptosis facilitator)
NM_030766	BCL2L14	BCL2-like 14 (apoptosis facilitator)
NM_138722	BCL2L14	BCL2-like 14 (apoptosis facilitator)
NM_138723	BCL2L14	BCL2-like 14 (apoptosis facilitator)
NM_004050	BCL2L2	BCL2-like 2
NM_138931	BCL6	B-cell CLL/lymphoma 6
NM_181844	BCL6B	B-cell CLL/lymphoma 6, member B
NM_001024808	BCL7A	B-cell CLL/lymphoma 7A
NM_020993	BCL7A	B-cell CLL/lymphoma 7A
NM_004765	BCL7C	B-cell CLL/lymphoma 7C
NM_182557	BCL9L	B-cell CLL/lymphoma 9-like
NM_001077440	BCLAF1	BCL2-associated transcription factor 1
NM_001077441	BCLAF1	BCL2-associated transcription factor 1
NM_014739	BCLAF1	BCL2-associated transcription factor 1
NM_017745	BCOR	BCL6 corepressor
NM_020926	BCOR	BCL6 corepressor
NM_021946	BCORL1	BCL6 corepressor-like 1
NM_004327	BCR	breakpoint cluster region
NM_021574	BCR	breakpoint cluster region
NM_001079866	BCS1L	BC1 (ubiquinol-cytochrome c reductase) synthesis-like
NM_004328	BCS1L	BC1 (ubiquinol-cytochrome c reductase) synthesis-like
NM_001709	BDNF	brain-derived neurotrophic factor
NM_170731	BDNF	brain-derived neurotrophic factor
NM_170732	BDNF	brain-derived neurotrophic factor
NM_170733	BDNF	brain-derived neurotrophic factor
NM_170734	BDNF	brain-derived neurotrophic factor
NM_207406	BEND4	BEN domain containing 4
NM_024603	BEND5	BEN domain containing 5
NM_152731	BEND6	BEN domain containing 6
NM_017682	BEST2	bestrophin 2
NM_152439	BEST3	bestrophin 3
NM_001098787	BET1L	Bet1 golgi vesicular membrane trafficking protein-like
NM_016526	BET1L	Bet1 golgi vesicular membrane trafficking protein-like
NM_018476	BEX1	brain expressed, X-linked 1
NM_001080425	BEX4	brain expressed, X-linked 4
NM_016561	BFAR	bifunctional apoptosis regulator
NM_199173	BGLAP	bone gamma-carboxyglutamate (gla) protein
NM_177455	BHLHA15	basic helix-loop-helix family, member a15
NM_152414	BHLHE22	basic helix-loop-helix family, member e22
NM_080606	BHLHE23	basic helix-loop-helix family, member e23
NM_003670	BHLHE40	basic helix-loop-helix family, member e40
NM_030762	BHLHE41	basic helix-loop-helix family, member e41
NM_017614	BHMT2	betaine--homocysteine S-methyltransferase 2
NM_001003800	BICD2	bicaudal D homolog 2 (Drosophila)
NM_015250	BICD2	bicaudal D homolog 2 (Drosophila)
NM_001196	BID	BH3 interacting domain death agonist
NM_197966	BID	BH3 interacting domain death agonist
NM_197967	BID	BH3 interacting domain death agonist
NM_001197	BIK	BCL2-interacting killer (apoptosis-inducing)
NM_025026	BIN3-IT1	BIN3 intronic transcript 1 (non-protein coding)
NM_001166	BIRC2	baculoviral IAP repeat containing 2
NM_001012270	BIRC5	baculoviral IAP repeat containing 5
NM_001012271	BIRC5	baculoviral IAP repeat containing 5
NM_001168	BIRC5	baculoviral IAP repeat containing 5
NM_016252	BIRC6	baculoviral IAP repeat containing 6
NM_022161	BIRC7	baculoviral IAP repeat containing 7
NM_139317	BIRC7	baculoviral IAP repeat containing 7
NM_017693	BIVM	basic, immunoglobulin-like variable motif containing
NM_006698	BLCAP	bladder cancer associated protein
NM_001715	BLK	B lymphoid tyrosine kinase
NM_013314	BLNK	B-cell linker
NM_012388	BLOC1S6	biogenesis of lysosomal organelles complex-1, subunit 6, pallidin
NM_000713	BLVRB	biliverdin reductase B (flavin reductase (NADPH))
NM_003666	BLZF1	basic leucine zipper nuclear factor 1
NM_001003940	BMF	Bcl2 modifying factor
NM_001003942	BMF	Bcl2 modifying factor
NM_001003943	BMF	Bcl2 modifying factor
NM_033503	BMF	Bcl2 modifying factor
AF318323	BMP1	bone morphogenetic protein 1
NM_001201	BMP3	bone morphogenetic protein 3
NM_001718	BMP6	bone morphogenetic protein 6
NM_001719	BMP7	bone morphogenetic protein 7
NM_133468	BMPER	BMP binding endothelial regulator
NM_004329	BMPR1A	bone morphogenetic protein receptor, type IA
NM_001204	BMPR2	bone morphogenetic protein receptor, type II (serine/threonine kinase)
NM_001717	BNC1	basonuclin 1
NM_001205	BNIP1	BCL2/adenovirus E1B 19kDa interacting protein 1
NM_013978	BNIP1	BCL2/adenovirus E1B 19kDa interacting protein 1
NM_013979	BNIP1	BCL2/adenovirus E1B 19kDa interacting protein 1
NM_013980	BNIP1	BCL2/adenovirus E1B 19kDa interacting protein 1
NM_004330	BNIP2	BCL2/adenovirus E1B 19kDa interacting protein 2
NM_004052	BNIP3	BCL2/adenovirus E1B 19kDa interacting protein 3
NM_138369	BOD1	biorientation of chromosomes in cell division 1
NM_032515	BOK	BCL2-related ovarian killer
NM_001035505	BOLA3	bolA family member 3
NM_212552	BOLA3	bolA family member 3
NM_033030	BOLL	bol, boule-like (Drosophila)
NM_197970	BOLL	bol, boule-like (Drosophila)
NM_015201	BOP1	block of proliferation 1
NM_024808	BORA	bora, aurora kinase A activator
NM_001724	BPGM	2,3-bisphosphoglycerate mutase
NM_199186	BPGM	2,3-bisphosphoglycerate mutase
NM_025227	BPIFB2	BPI fold containing family B, member 2
NM_006768	BRAP	BRCA1 associated protein
NM_007294	BRCA1	breast cancer 1, early onset
NM_007295	BRCA1	breast cancer 1, early onset
NM_007296	BRCA1	breast cancer 1, early onset
NM_007297	BRCA1	breast cancer 1, early onset
NM_007298	BRCA1	breast cancer 1, early onset
NM_007299	BRCA1	breast cancer 1, early onset
NM_007300	BRCA1	breast cancer 1, early onset
NM_007302	BRCA1	breast cancer 1, early onset
NM_007303	BRCA1	breast cancer 1, early onset
NM_007304	BRCA1	breast cancer 1, early onset
NM_007305	BRCA1	breast cancer 1, early onset
NM_005104	BRD2	bromodomain containing 2
NM_006696	BRD8	bromodomain containing 8
NM_139199	BRD8	bromodomain containing 8
NM_183359	BRD8	bromodomain containing 8
NM_001009877	BRD9	bromodomain containing 9
NM_023924	BRD9	bromodomain containing 9
NM_001726	BRDT	bromodomain, testis-specific
NM_207189	BRDT	bromodomain, testis-specific
NM_004899	BRE	brain and reproductive organ-expressed (TNFRSF1A modulator)
NM_199191	BRE	brain and reproductive organ-expressed (TNFRSF1A modulator)
NM_199192	BRE	brain and reproductive organ-expressed (TNFRSF1A modulator)
NM_199193	BRE	brain and reproductive organ-expressed (TNFRSF1A modulator)
NM_199194	BRE	brain and reproductive organ-expressed (TNFRSF1A modulator)
NM_001519	BRF1	BRF1, RNA polymerase III transcription initiation factor 90 kDa subunit
NM_145685	BRF1	BRF1, RNA polymerase III transcription initiation factor 90 kDa subunit
NM_018310	BRF2	BRF2, RNA polymerase III transcription initiation factor 50 kDa subunit
NM_015379	BRI3	brain protein I3
NM_199051	BRINP3	bone morphogenetic protein/retinoic acid inducible neural-specific 3
NM_032043	BRIP1	BRCA1 interacting protein C-terminal helicase 1
NM_018321	BRIX1	BRX1, biogenesis of ribosomes, homolog (S. cerevisiae)
NM_018462	BRK1	BRICK1, SCAR/WAVE actin-nucleating complex subunit
NM_001024957	BRMS1	breast cancer metastasis suppressor 1
NM_015399	BRMS1	breast cancer metastasis suppressor 1
NM_001003694	BRPF1	bromodomain and PHD finger containing, 1
NM_004634	BRPF1	bromodomain and PHD finger containing, 1
NM_015695	BRPF3	bromodomain and PHD finger containing, 3
NM_003957	BRSK2	BR serine/threonine kinase 2
NM_153252	BRWD3	bromodomain and WD repeat domain containing 3
NM_032667	BSCL2	Berardinelli-Seip congenital lipodystrophy 2 (seipin)
NM_018045	BSDC1	BSD domain containing 1
NM_003458	BSN	bassoon presynaptic cytomatrix protein
NM_057176	BSND	Bartter syndrome, infantile, with sensorineural deafness (Barttin)
NM_004335	BST2	bone marrow stromal cell antigen 2
NM_003972	BTAF1	BTAF1 RNA polymerase II, B-TFIID transcription factor-associated, 170kDa
NM_032320	BTBD10	BTB (POZ) domain containing 10
NM_001018072	BTBD11	BTB (POZ) domain containing 11
NM_144587	BTBD16	BTB (POZ) domain containing 16
NM_017797	BTBD2	BTB (POZ) domain containing 2
NM_014962	BTBD3	BTB (POZ) domain containing 3
NM_033271	BTBD6	BTB (POZ) domain containing 6
NM_001002860	BTBD7	BTB (POZ) domain containing 7
NM_018167	BTBD7	BTB (POZ) domain containing 7
NM_001099272	BTBD9	BTB (POZ) domain containing 9
NM_052893	BTBD9	BTB (POZ) domain containing 9
NM_001729	BTC	betacellulin
NM_000060	BTD	biotinidase
NM_001037637	BTF3	basic transcription factor 3
NM_001207	BTF3	basic transcription factor 3
NM_152265	BTF3L4	basic transcription factor 3-like 4
NM_001731	BTG1	B-cell translocation gene 1, anti-proliferative
NM_007049	BTN2A1	butyrophilin, subfamily 2, member A1
NM_078476	BTN2A1	butyrophilin, subfamily 2, member A1
NM_024018	BTN2A3P	butyrophilin, subfamily 2, member A3, pseudogene
NM_007048	BTN3A1	butyrophilin, subfamily 3, member A1
NM_007047	BTN3A2	butyrophilin, subfamily 3, member A2
NM_004336	BUB1	BUB1 mitotic checkpoint serine/threonine kinase
NM_001211	BUB1B	BUB1 mitotic checkpoint serine/threonine kinase B
NM_001007793	BUB3	BUB3 mitotic checkpoint protein
NM_004725	BUB3	BUB3 mitotic checkpoint protein
NM_003910	BUD31	BUD31 homolog (S. cerevisiae)
NM_004053	BYSL	bystin-like
NM_004758	BZRAP1	benzodiazapine receptor (peripheral) associated protein 1
NM_014670	BZW1	basic leucine zipper and W2 domains 1
NM_014038	BZW2	basic leucine zipper and W2 domains 2
NM_153244	C10orf111	chromosome 10 open reading frame 111
NM_018017	C10orf118	chromosome 10 open reading frame 118
NM_015652	C10orf12	chromosome 10 open reading frame 12
NM_015608	C10orf137	chromosome 10 open reading frame 137
NM_021830	C10orf2	chromosome 10 open reading frame 2
NM_022153	C10orf54	chromosome 10 open reading frame 54
NM_001001791	C10orf55	chromosome 10 open reading frame 55
NM_001009997	C10orf62	chromosome 10 open reading frame 62
NM_153714	C10orf67	chromosome 10 open reading frame 67
NM_024541	C10orf76	chromosome 10 open reading frame 76
NM_144661	C10orf82	chromosome 10 open reading frame 82
NM_024942	C10orf88	chromosome 10 open reading frame 88
NM_173541	C10orf91	chromosome 10 open reading frame 91
NM_024886	C10orf95	chromosome 10 open reading frame 95
NM_207373	C10orf99	chromosome 10 open reading frame 99
NM_020643	C11orf16	chromosome 11 open reading frame 16
NM_020193	C11orf30	chromosome 11 open reading frame 30
NM_170746	C11orf31	chromosome 11 open reading frame 31
NM_173573	C11orf35	chromosome 11 open reading frame 35
NM_024099	C11orf48	chromosome 11 open reading frame 48
NM_001003676	C11orf49	chromosome 11 open reading frame 49
NM_001003677	C11orf49	chromosome 11 open reading frame 49
NM_001003678	C11orf49	chromosome 11 open reading frame 49
NM_024113	C11orf49	chromosome 11 open reading frame 49
NM_080659	C11orf52	chromosome 11 open reading frame 52
NM_198498	C11orf53	chromosome 11 open reading frame 53
NM_014039	C11orf54	chromosome 11 open reading frame 54
NM_001082969	C11orf57	chromosome 11 open reading frame 57
NM_001082970	C11orf57	chromosome 11 open reading frame 57
NM_018195	C11orf57	chromosome 11 open reading frame 57
NM_014267	C11orf58	chromosome 11 open reading frame 58
NM_031450	C11orf68	chromosome 11 open reading frame 68
NM_032930	C11orf70	chromosome 11 open reading frame 70
BF343258	C11orf82	chromosome 11 open reading frame 82
NM_145018	C11orf82	chromosome 11 open reading frame 82
NM_001085372	C11orf83	chromosome 11 open reading frame 83
AW276078	C11orf96	chromosome 11 open reading frame 96
NM_152261	C12orf23	chromosome 12 open reading frame 23
NM_001009894	C12orf29	chromosome 12 open reading frame 29
NM_182558	C12orf36	chromosome 12 open reading frame 36
NM_020374	C12orf4	chromosome 12 open reading frame 4
NM_001031748	C12orf40	chromosome 12 open reading frame 40
NM_001099336	C12orf42	chromosome 12 open reading frame 42
NM_198521	C12orf42	chromosome 12 open reading frame 42
NM_001098673	C12orf44	chromosome 12 open reading frame 44
NM_021934	C12orf44	chromosome 12 open reading frame 44
NM_152318	C12orf45	chromosome 12 open reading frame 45
NM_024738	C12orf49	chromosome 12 open reading frame 49
NM_032848	C12orf52	chromosome 12 open reading frame 52
NM_001099676	C12orf56	chromosome 12 open reading frame 56
NM_138425	C12orf57	chromosome 12 open reading frame 57
NM_175874	C12orf60	chromosome 12 open reading frame 60
NM_198520	C12orf63	chromosome 12 open reading frame 63
NM_152269	C12orf65	chromosome 12 open reading frame 65
NM_152440	C12orf66	chromosome 12 open reading frame 66
NM_001013635	C12orf68	chromosome 12 open reading frame 68
BF969397	C12orf75	chromosome 12 open reading frame 75
NM_007176	C14orf1	chromosome 14 open reading frame 1
NM_017924	C14orf119	chromosome 14 open reading frame 119
NM_032490	C14orf142	chromosome 14 open reading frame 142
NM_001102366	C14orf159	chromosome 14 open reading frame 159
NM_001102367	C14orf159	chromosome 14 open reading frame 159
NM_001102368	C14orf159	chromosome 14 open reading frame 159
NM_001102369	C14orf159	chromosome 14 open reading frame 159
NM_024952	C14orf159	chromosome 14 open reading frame 159
NM_016039	C14orf166	chromosome 14 open reading frame 166
NM_024644	C14orf169	chromosome 14 open reading frame 169
NM_174943	C14orf178	chromosome 14 open reading frame 178
NM_001008404	C14orf180	chromosome 14 open reading frame 180
NM_001001872	C14orf37	chromosome 14 open reading frame 37
NM_174891	C14orf79	chromosome 14 open reading frame 79
NM_173608	C14orf80	chromosome 14 open reading frame 80
NM_021944	C14orf93	chromosome 14 open reading frame 93
NM_173528	C15orf26	chromosome 15 open reading frame 26
NM_152335	C15orf27	chromosome 15 open reading frame 27
NM_175898	C15orf37	chromosome 15 open reading frame 37
NM_032499	C15orf41	chromosome 15 open reading frame 41
NM_152448	C15orf43	chromosome 15 open reading frame 43
NM_032413	C15orf48	chromosome 15 open reading frame 48
NM_197955	C15orf48	chromosome 15 open reading frame 48
NM_207380	C15orf52	chromosome 15 open reading frame 52
NM_001039905	C15orf56	chromosome 15 open reading frame 56
NM_001080791	C15orf57	chromosome 15 open reading frame 57
NM_001080792	C15orf57	chromosome 15 open reading frame 57
NM_052849	C15orf57	chromosome 15 open reading frame 57
NM_145270	C16orf11	chromosome 16 open reading frame 11
NM_001040160	C16orf13	chromosome 16 open reading frame 13
NM_001040161	C16orf13	chromosome 16 open reading frame 13
NM_001040162	C16orf13	chromosome 16 open reading frame 13
NM_001040165	C16orf13	chromosome 16 open reading frame 13
NM_032366	C16orf13	chromosome 16 open reading frame 13
NM_001100873	C16orf46	chromosome 16 open reading frame 46
NM_152337	C16orf46	chromosome 16 open reading frame 46
AI028263	C16orf58	chromosome 16 open reading frame 58
NM_022744	C16orf58	chromosome 16 open reading frame 58
NM_025108	C16orf59	chromosome 16 open reading frame 59
NM_020314	C16orf62	chromosome 16 open reading frame 62
NM_025187	C16orf70	chromosome 16 open reading frame 70
NM_014117	C16orf72	chromosome 16 open reading frame 72
NM_013242	C16orf80	chromosome 16 open reading frame 80
NM_182831	C16orf82	chromosome 16 open reading frame 82
NM_001012984	C16orf86	chromosome 16 open reading frame 86
NM_001098514	C16orf89	chromosome 16 open reading frame 89
NM_152459	C16orf89	chromosome 16 open reading frame 89
NM_001014979	C16orf93	chromosome 16 open reading frame 93
NM_207454	C17orf102	chromosome 17 open reading frame 102
NM_001038704	C17orf47	chromosome 17 open reading frame 47
NM_174893	C17orf49	chromosome 17 open reading frame 49
NM_024032	C17orf53	chromosome 17 open reading frame 53
NM_017622	C17orf59	chromosome 17 open reading frame 59
NM_001033046	C17orf62	chromosome 17 open reading frame 62
NM_001100407	C17orf62	chromosome 17 open reading frame 62
NM_001100408	C17orf62	chromosome 17 open reading frame 62
NM_181707	C17orf64	chromosome 17 open reading frame 64
NM_001109760	C17orf70	chromosome 17 open reading frame 70
NM_025161	C17orf70	chromosome 17 open reading frame 70
NM_152350	C17orf76-AS1	C17orf76 antisense RNA 1
NM_173625	C17orf78	chromosome 17 open reading frame 78
NM_001100621	C17orf80	chromosome 17 open reading frame 80
NM_001100622	C17orf80	chromosome 17 open reading frame 80
NM_017941	C17orf80	chromosome 17 open reading frame 80
NM_203425	C17orf82	chromosome 17 open reading frame 82
NM_001086521	C17orf89	chromosome 17 open reading frame 89
NM_001013672	C17orf97	chromosome 17 open reading frame 97
NM_001035005	C18orf32	chromosome 18 open reading frame 32
NM_173529	C18orf54	chromosome 18 open reading frame 54
NM_001012716	C18orf56	chromosome 18 open reading frame 56
NM_017914	C19orf24	chromosome 19 open reading frame 24
NM_152769	C19orf26	chromosome 19 open reading frame 26
NM_033520	C19orf33	chromosome 19 open reading frame 33
NM_024038	C19orf43	chromosome 19 open reading frame 43
NM_032207	C19orf44	chromosome 19 open reading frame 44
NM_178830	C19orf47	chromosome 19 open reading frame 47
NM_138358	C19orf52	chromosome 19 open reading frame 52
NM_014047	C19orf53	chromosome 19 open reading frame 53
NM_198476	C19orf54	chromosome 19 open reading frame 54
NM_001039887	C19orf55	chromosome 19 open reading frame 55
NM_024323	C19orf57	chromosome 19 open reading frame 57
NM_018381	C19orf66	chromosome 19 open reading frame 66
NM_199341	C19orf68	chromosome 19 open reading frame 68
NM_018111	C19orf73	chromosome 19 open reading frame 73
AF161441	C19orf77	chromosome 19 open reading frame 77
NM_018687	C19orf80	chromosome 19 open reading frame 80
NM_006333	C1D	C1D nuclear receptor corepressor
NM_173177	C1D	C1D nuclear receptor corepressor
NM_020156	C1GALT1	core 1 synthase, glycoprotein-N-acetylgalactosamine 3-beta-galactosyltransferase, 1
NM_173807	C1orf101	chromosome 1 open reading frame 101
NM_018265	C1orf106	chromosome 1 open reading frame 106
NM_017850	C1orf109	chromosome 1 open reading frame 109
NM_198446	C1orf122	chromosome 1 open reading frame 122
NM_173507	C1orf127	chromosome 1 open reading frame 127
NM_152379	C1orf131	chromosome 1 open reading frame 131
AL833920	C1orf167	chromosome 1 open reading frame 167
NM_152365	C1orf172	chromosome 1 open reading frame 172
NM_207356	C1orf174	chromosome 1 open reading frame 174
NM_001007544	C1orf186	chromosome 1 open reading frame 186
NM_032800	C1orf198	chromosome 1 open reading frame 198
NM_001045478	C1orf200	chromosome 1 open reading frame 200
NM_182517	C1orf210	chromosome 1 open reading frame 210
NM_001008896	C1orf213	chromosome 1 open reading frame 213
NM_138479	C1orf213	chromosome 1 open reading frame 213
NM_152374	C1orf216	chromosome 1 open reading frame 216
NM_001003808	C1orf222	chromosome 1 open reading frame 222
NM_207401	C1orf229	chromosome 1 open reading frame 229
NM_017847	C1orf27	chromosome 1 open reading frame 27
NM_001098616	C1orf43	chromosome 1 open reading frame 43
NM_015449	C1orf43	chromosome 1 open reading frame 43
NM_138740	C1orf43	chromosome 1 open reading frame 43
NM_024097	C1orf50	chromosome 1 open reading frame 50
NM_144697	C1orf51	chromosome 1 open reading frame 51
NM_006365	C1orf61	chromosome 1 open reading frame 61
NM_001003665	C1orf95	chromosome 1 open reading frame 95
NM_000491	C1QB	complement component 1, q subcomponent, B chain
NM_172369	C1QC	complement component 1, q subcomponent, C chain
NM_006688	C1QL1	complement component 1, q subcomponent-like 1
NM_001008223	C1QL4	complement component 1, q subcomponent-like 4
NM_030968	C1QTNF1	C1q and tumor necrosis factor related protein 1
NM_198594	C1QTNF1	C1q and tumor necrosis factor related protein 1
NM_030945	C1QTNF3	C1q and tumor necrosis factor related protein 3
NM_181435	C1QTNF3	C1q and tumor necrosis factor related protein 3
NM_015645	C1QTNF5	C1q and tumor necrosis factor related protein 5
NM_207419	C1QTNF8	C1q and tumor necrosis factor related protein 8
NM_178540	C1QTNF9	C1q and tumor necrosis factor related protein 9
NM_001733	C1R	complement component 1, r subcomponent
NM_016546	C1RL	complement component 1, r subcomponent-like
BC023657	C20orf112	chromosome 20 open reading frame 112
NM_080739	C20orf141	chromosome 20 open reading frame 141
NM_178463	C20orf166	chromosome 20 open reading frame 166
NM_152757	C20orf166-AS1	C20orf166 antisense RNA 1
U63828	C20orf181	chromosome 20 open reading frame 181
NM_173644	C20orf197	chromosome 20 open reading frame 197
NM_001007125	C20orf201	chromosome 20 open reading frame 201
NM_018840	C20orf24	chromosome 20 open reading frame 24
NM_199483	C20orf24	chromosome 20 open reading frame 24
NM_015585	C20orf26	chromosome 20 open reading frame 26
NM_178456	C20orf85	chromosome 20 open reading frame 85
NM_152507	C21orf128	chromosome 21 open reading frame 128
AY040090	C21orf15	chromosome 21 open reading frame 15
AI539305	C21orf2	chromosome 21 open reading frame 2
NM_004928	C21orf2	chromosome 21 open reading frame 2
U84569	C21orf2	chromosome 21 open reading frame 2
NM_004649	C21orf33	chromosome 21 open reading frame 33
NM_198155	C21orf33	chromosome 21 open reading frame 33
NM_058180	C21orf58	chromosome 21 open reading frame 58
NM_021254	C21orf59	chromosome 21 open reading frame 59
NM_001100420	C21orf91	chromosome 21 open reading frame 91
NM_001100421	C21orf91	chromosome 21 open reading frame 91
NM_017447	C21orf91	chromosome 21 open reading frame 91
NM_032561	C22orf23	chromosome 22 open reading frame 23
NM_015372	C22orf24	chromosome 22 open reading frame 24
NM_018280	C22orf26	chromosome 22 open reading frame 26
NM_024627	C22orf29	chromosome 22 open reading frame 29
NM_015370	C22orf31	chromosome 22 open reading frame 31
NM_173793	C22orf39	chromosome 22 open reading frame 39
NM_015531	C2CD3	C2 calcium-dependent domain containing 3
NM_207322	C2CD4A	C2 calcium-dependent domain containing 4A
AI039029	C2CD4C	C2 calcium-dependent domain containing 4C
NM_014802	C2CD5	C2 calcium-dependent domain containing 5
NM_032266	C2orf16	chromosome 2 open reading frame 16
NM_017880	C2orf42	chromosome 2 open reading frame 42
NM_025203	C2orf44	chromosome 2 open reading frame 44
NM_024520	C2orf47	chromosome 2 open reading frame 47
NM_024093	C2orf49	chromosome 2 open reading frame 49
NM_182500	C2orf50	chromosome 2 open reading frame 50
NM_024861	C2orf54	chromosome 2 open reading frame 54
NM_198559	C2orf62	chromosome 2 open reading frame 62
NM_001013649	C2orf68	chromosome 2 open reading frame 68
NM_001100396	C2orf73	chromosome 2 open reading frame 73
NM_001017927	C2orf76	chromosome 2 open reading frame 76
NM_020161	C2orf83	chromosome 2 open reading frame 83
NM_020685	C3orf14	chromosome 3 open reading frame 14
NM_001025072	C3orf17	chromosome 3 open reading frame 17
NM_001025073	C3orf17	chromosome 3 open reading frame 17
NM_015412	C3orf17	chromosome 3 open reading frame 17
NM_016210	C3orf18	chromosome 3 open reading frame 18
NM_032137	C3orf20	chromosome 3 open reading frame 20
NM_152533	C3orf22	chromosome 3 open reading frame 22
NM_007354	C3orf27	chromosome 3 open reading frame 27
NM_025041	C3orf36	chromosome 3 open reading frame 36
NM_001007534	C3orf56	chromosome 3 open reading frame 56
NM_173552	C3orf58	chromosome 3 open reading frame 58
NM_198562	C3orf62	chromosome 3 open reading frame 62
NM_001040061	C3orf72	chromosome 3 open reading frame 72
NM_000715	C4BPA	complement component 4 binding protein, alpha
NM_018392	C4orf21	chromosome 4 open reading frame 21
NM_152770	C4orf22	chromosome 4 open reading frame 22
NM_001001701	C4orf3	chromosome 4 open reading frame 3
NM_152400	C4orf32	chromosome 4 open reading frame 32
NM_001008393	C4orf46	chromosome 4 open reading frame 46
NM_020199	C5orf15	chromosome 5 open reading frame 15
NM_018356	C5orf22	chromosome 5 open reading frame 22
NM_152409	C5orf24	chromosome 5 open reading frame 24
NM_198566	C5orf34	chromosome 5 open reading frame 34
NM_178569	C5orf38	chromosome 5 open reading frame 38
NM_001017987	C5orf45	chromosome 5 open reading frame 45
NM_016175	C5orf45	chromosome 5 open reading frame 45
AL039665	C5orf47	chromosome 5 open reading frame 47
NM_207408	C5orf48	chromosome 5 open reading frame 48
NM_175921	C5orf51	chromosome 5 open reading frame 51
NM_138464	C5orf55	chromosome 5 open reading frame 55
NM_022758	C6orf106	chromosome 6 open reading frame 106
NM_024294	C6orf106	chromosome 6 open reading frame 106
NM_144980	C6orf118	chromosome 6 open reading frame 118
NM_001029863	C6orf120	chromosome 6 open reading frame 120
NM_001109938	C6orf136	chromosome 6 open reading frame 136
NM_145029	C6orf136	chromosome 6 open reading frame 136
BC036917	C6orf141	chromosome 6 open reading frame 141
NM_153344	C6orf141	chromosome 6 open reading frame 141
NM_001085401	C6orf201	chromosome 6 open reading frame 201
NM_024573	C6orf211	chromosome 6 open reading frame 211
NM_025260	C6orf25	chromosome 6 open reading frame 25
NM_138272	C6orf25	chromosome 6 open reading frame 25
NM_138273	C6orf25	chromosome 6 open reading frame 25
NM_138274	C6orf25	chromosome 6 open reading frame 25
NM_138275	C6orf25	chromosome 6 open reading frame 25
NM_138277	C6orf25	chromosome 6 open reading frame 25
NM_021184	C6orf47	chromosome 6 open reading frame 47
NM_001040437	C6orf48	chromosome 6 open reading frame 48
NM_001040438	C6orf48	chromosome 6 open reading frame 48
NM_145267	C6orf57	chromosome 6 open reading frame 57
NM_030939	C6orf62	chromosome 6 open reading frame 62
NM_152734	C6orf89	chromosome 6 open reading frame 89
NM_024728	C7orf10	chromosome 7 open reading frame 10
NM_024067	C7orf26	chromosome 7 open reading frame 26
NM_138811	C7orf31	chromosome 7 open reading frame 31
NM_145304	C7orf33	chromosome 7 open reading frame 33
NM_018275	C7orf43	chromosome 7 open reading frame 43
BF508795	C7orf50	chromosome 7 open reading frame 50
NM_197964	C7orf55	chromosome 7 open reading frame 55
NM_001039706	C7orf63	chromosome 7 open reading frame 63
NM_000606	C8G	complement component 8, gamma polypeptide
NM_001007176	C8orf22	chromosome 8 open reading frame 22
NM_173687	C8orf31	chromosome 8 open reading frame 31
NM_177965	C8orf37	chromosome 8 open reading frame 37
NM_013257	C8orf44-SGK3/SGK3	serum/glucocorticoid regulated kinase family, member 3
NM_170709	C8orf44-SGK3/SGK3	serum/glucocorticoid regulated kinase family, member 3
AK055534	C8orf49	chromosome 8 open reading frame 49
NM_001013842	C8orf58	chromosome 8 open reading frame 58
NM_001099670	C8orf59	chromosome 8 open reading frame 59
NM_001099671	C8orf59	chromosome 8 open reading frame 59
NM_001099672	C8orf59	chromosome 8 open reading frame 59
NM_001099673	C8orf59	chromosome 8 open reading frame 59
NM_001040032	C8orf74	chromosome 8 open reading frame 74
NM_032847	C8orf76	chromosome 8 open reading frame 76
NM_001001795	C8orf82	chromosome 8 open reading frame 82
NM_001012715	C9orf106	chromosome 9 open reading frame 106
NM_001048265	C9orf116	chromosome 9 open reading frame 116
NM_144654	C9orf116	chromosome 9 open reading frame 116
NM_207511	C9orf139	chromosome 9 open reading frame 139
NM_016481	C9orf156	chromosome 9 open reading frame 156
NM_024112	C9orf16	chromosome 9 open reading frame 16
NM_152571	C9orf163	chromosome 9 open reading frame 163
NM_001004353	C9orf173	chromosome 9 open reading frame 173
NM_147168	C9orf24	chromosome 9 open reading frame 24
NM_147169	C9orf24	chromosome 9 open reading frame 24
NM_032937	C9orf37	chromosome 9 open reading frame 37
NM_152786	C9orf43	chromosome 9 open reading frame 43
NM_199350	C9orf50	chromosome 9 open reading frame 50
NM_016349	C9orf53	chromosome 9 open reading frame 53
NM_173520	C9orf62	chromosome 9 open reading frame 62
NM_032307	C9orf64	chromosome 9 open reading frame 64
NM_152569	C9orf66	chromosome 9 open reading frame 66
NM_018325	C9orf72	chromosome 9 open reading frame 72
NM_145005	C9orf72	chromosome 9 open reading frame 72
NM_016520	C9orf78	chromosome 9 open reading frame 78
NM_182505	C9orf85	chromosome 9 open reading frame 85
NM_032310	C9orf89	chromosome 9 open reading frame 89
NM_153045	C9orf91	chromosome 9 open reading frame 91
NM_153710	C9orf96	chromosome 9 open reading frame 96
NM_001082533	CA10	carbonic anhydrase X
NM_001082534	CA10	carbonic anhydrase X
NM_020178	CA10	carbonic anhydrase X
BC001012	CA12	carbonic anhydrase XII
BF752277	CA12	carbonic anhydrase XII
NM_017689	CA12	carbonic anhydrase XII
NM_198584	CA13	carbonic anhydrase XIII
NM_012113	CA14	carbonic anhydrase XIV
NM_000067	CA2	carbonic anhydrase II
NM_007220	CA5B	carbonic anhydrase VB, mitochondrial
NM_001215	CA6	carbonic anhydrase VI
NM_001216	CA9	carbonic anhydrase IX
NM_024828	CAAP1	caspase activity and apoptosis inhibitor 1
NM_016289	CAB39	calcium binding protein 39
NM_016366	CABP2	calcium binding protein 2
NM_031204	CABP2	calcium binding protein 2
NM_145200	CABP4	calcium binding protein 4
NM_182527	CABP7	calcium binding protein 7
NM_000068	CACNA1A	calcium channel, voltage-dependent, P/Q type, alpha 1A subunit
NM_023035	CACNA1A	calcium channel, voltage-dependent, P/Q type, alpha 1A subunit
NM_000719	CACNA1C	calcium channel, voltage-dependent, L type, alpha 1C subunit
NM_000721	CACNA1E	calcium channel, voltage-dependent, R type, alpha 1E subunit
NM_018896	CACNA1G	calcium channel, voltage-dependent, T type, alpha 1G subunit
NM_198376	CACNA1G	calcium channel, voltage-dependent, T type, alpha 1G subunit
NM_198377	CACNA1G	calcium channel, voltage-dependent, T type, alpha 1G subunit
NM_198378	CACNA1G	calcium channel, voltage-dependent, T type, alpha 1G subunit
NM_198379	CACNA1G	calcium channel, voltage-dependent, T type, alpha 1G subunit
NM_198380	CACNA1G	calcium channel, voltage-dependent, T type, alpha 1G subunit
NM_198382	CACNA1G	calcium channel, voltage-dependent, T type, alpha 1G subunit
NM_198383	CACNA1G	calcium channel, voltage-dependent, T type, alpha 1G subunit
NM_198384	CACNA1G	calcium channel, voltage-dependent, T type, alpha 1G subunit
NM_198385	CACNA1G	calcium channel, voltage-dependent, T type, alpha 1G subunit
NM_198386	CACNA1G	calcium channel, voltage-dependent, T type, alpha 1G subunit
NM_198387	CACNA1G	calcium channel, voltage-dependent, T type, alpha 1G subunit
NM_198388	CACNA1G	calcium channel, voltage-dependent, T type, alpha 1G subunit
NM_198396	CACNA1G	calcium channel, voltage-dependent, T type, alpha 1G subunit
NM_198397	CACNA1G	calcium channel, voltage-dependent, T type, alpha 1G subunit
NM_001005407	CACNA1H	calcium channel, voltage-dependent, T type, alpha 1H subunit
NM_021098	CACNA1H	calcium channel, voltage-dependent, T type, alpha 1H subunit
NM_001003406	CACNA1I	calcium channel, voltage-dependent, T type, alpha 1I subunit
NM_021096	CACNA1I	calcium channel, voltage-dependent, T type, alpha 1I subunit
NM_000069	CACNA1S	calcium channel, voltage-dependent, L type, alpha 1S subunit
NM_000722	CACNA2D1	calcium channel, voltage-dependent, alpha 2/delta subunit 1
NM_018398	CACNA2D3	calcium channel, voltage-dependent, alpha 2/delta subunit 3
NM_000723	CACNB1	calcium channel, voltage-dependent, beta 1 subunit
NM_199247	CACNB1	calcium channel, voltage-dependent, beta 1 subunit
NM_199248	CACNB1	calcium channel, voltage-dependent, beta 1 subunit
NM_006539	CACNG3	calcium channel, voltage-dependent, gamma subunit 3
NM_014405	CACNG4	calcium channel, voltage-dependent, gamma subunit 4
NM_031896	CACNG7	calcium channel, voltage-dependent, gamma subunit 7
NM_031895	CACNG8	calcium channel, voltage-dependent, gamma subunit 8
AA827838	CACTIN	cactin, spliceosome C complex subunit
AI200896	CACTIN	cactin, spliceosome C complex subunit
BC004262	CACTIN	cactin, spliceosome C complex subunit
NM_153810	CACUL1	CDK2-associated, cullin domain 1
NM_001007214	CACYBP	calcyclin binding protein
NM_014412	CACYBP	calcyclin binding protein
NM_001009571	CADPS2	Ca++-dependent secretion activator 2
NM_017954	CADPS2	Ca++-dependent secretion activator 2
NM_205864	CAGE1	cancer antigen 1
NM_001033952	CALCA	calcitonin-related polypeptide alpha
NM_001033953	CALCA	calcitonin-related polypeptide alpha
NM_001741	CALCA	calcitonin-related polypeptide alpha
NM_000728	CALCB	calcitonin-related polypeptide beta
NM_020898	CALCOCO1	calcium binding and coiled-coil domain 1
NM_001742	CALCR	calcitonin receptor
NM_001001412	CALHM1	calcium homeostasis modulator 1
BC043367	CALHM3	calcium homeostasis modulator 3
NM_001743	CALM1 (includes others)	calmodulin 1 (phosphorylase kinase, delta)
NM_005184	CALM1 (includes others)	calmodulin 1 (phosphorylase kinase, delta)
NM_006888	CALM1 (includes others)	calmodulin 1 (phosphorylase kinase, delta)
NM_005185	CALML3	calmodulin-like 3
NM_017422	CALML5	calmodulin-like 5
NM_004343	CALR	calreticulin
NM_145046	CALR3	calreticulin 3
NM_001219	CALU	calumenin
NM_015722	CALY	calcyon neuron-specific vesicular protein
NM_020397	CAMK1D	calcium/calmodulin-dependent protein kinase ID
NM_153498	CAMK1D	calcium/calmodulin-dependent protein kinase ID
NM_001221	CAMK2D	calcium/calmodulin-dependent protein kinase II delta
NM_172115	CAMK2D	calcium/calmodulin-dependent protein kinase II delta
NM_172127	CAMK2D	calcium/calmodulin-dependent protein kinase II delta
NM_172128	CAMK2D	calcium/calmodulin-dependent protein kinase II delta
NM_001222	CAMK2G	calcium/calmodulin-dependent protein kinase II gamma
NM_172169	CAMK2G	calcium/calmodulin-dependent protein kinase II gamma
NM_172170	CAMK2G	calcium/calmodulin-dependent protein kinase II gamma
NM_172171	CAMK2G	calcium/calmodulin-dependent protein kinase II gamma
NM_172173	CAMK2G	calcium/calmodulin-dependent protein kinase II gamma
NM_018584	CAMK2N1	calcium/calmodulin-dependent protein kinase II inhibitor 1
NM_033259	CAMK2N2	calcium/calmodulin-dependent protein kinase II inhibitor 2
NM_024766	CAMKMT	calmodulin-lysine N-methyltransferase
NM_024046	CAMKV	CaM kinase-like vesicle-associated
NM_001745	CAMLG	calcium modulating ligand
NM_004345	CAMP	cathelicidin antimicrobial peptide
AA019977	CAMSAP1	calmodulin regulated spectrin-associated protein 1
BE222901	CAMSAP1	calmodulin regulated spectrin-associated protein 1
BF434985	CAMSAP1	calmodulin regulated spectrin-associated protein 1
NM_015099	CAMTA2	calmodulin binding transcription activator 2
NM_018448	CAND1	cullin-associated and neddylation-dissociated 1
NM_012298	CAND2	cullin-associated and neddylation-dissociated 2 (putative)
NM_138793	CANT1	calcium activated nucleotidase 1
NM_001024649	CANX	calnexin
NM_001746	CANX	calnexin
NM_001105530	CAP1	CAP, adenylate cyclase-associated protein 1 (yeast)
NM_006367	CAP1	CAP, adenylate cyclase-associated protein 1 (yeast)
NM_001747	CAPG	capping protein (actin filament), gelsolin-like
NM_005186	CAPN1	calpain 1, (mu/I) large subunit
NM_021251	CAPN10	calpain 10
NM_023083	CAPN10	calpain 10
NM_023085	CAPN10	calpain 10
NM_023089	CAPN10	calpain 10
NM_144691	CAPN12	calpain 12
NM_144575	CAPN13	calpain 13
NM_005632	CAPN15	calpain 15
NM_001003962	CAPNS1	calpain, small subunit 1
NM_001749	CAPNS1	calpain, small subunit 1
NM_005898	CAPRIN1	cell cycle associated protein 1
NM_203364	CAPRIN1	cell cycle associated protein 1
NM_001002259	CAPRIN2	caprin family member 2
NM_023925	CAPRIN2	caprin family member 2
NM_032156	CAPRIN2	caprin family member 2
NM_004058	CAPS	calcyphosine
NM_080590	CAPS	calcyphosine
NM_032606	CAPS2	calcyphosine 2
NM_006135	CAPZA1	capping protein (actin filament) muscle Z-line, alpha 1
NM_004930	CAPZB	capping protein (actin filament) muscle Z-line, beta
NM_014550	CARD10	caspase recruitment domain family, member 10
NM_032415	CARD11	caspase recruitment domain family, member 11
NM_024110	CARD14	caspase recruitment domain family, member 14
NM_014959	CARD8	caspase recruitment domain family, member 8
NM_052813	CARD9	caspase recruitment domain family, member 9
NM_001104586	CARF	calcium responsive transcription factor
NM_024744	CARF	calcium responsive transcription factor
NM_001042476	CARHSP1	calcium regulated heat stable protein 1, 24kDa
NM_020811	CARNS1	carnosine synthase 1
NM_004291	CARTPT	CART prepropeptide
NM_001082972	CASC1	cancer susceptibility candidate 1
NM_001082973	CASC1	cancer susceptibility candidate 1
NM_018272	CASC1	cancer susceptibility candidate 1
NM_007359	CASC3	cancer susceptibility candidate 3
NM_138423	CASC4	cancer susceptibility candidate 4
NM_177974	CASC4	cancer susceptibility candidate 4
NM_144508	CASC5	cancer susceptibility candidate 5
NM_170589	CASC5	cancer susceptibility candidate 5
NM_022900	CASD1	CAS1 domain containing 1
NM_020764	CASKIN1	CASK interacting protein 1
NM_020753	CASKIN2	CASK interacting protein 2
NM_001230	CASP10	caspase 10, apoptosis-related cysteine peptidase
NM_032974	CASP10	caspase 10, apoptosis-related cysteine peptidase
NM_032977	CASP10	caspase 10, apoptosis-related cysteine peptidase
NM_032982	CASP2	caspase 2, apoptosis-related cysteine peptidase
NM_032983	CASP2	caspase 2, apoptosis-related cysteine peptidase
NM_004346	CASP3	caspase 3, apoptosis-related cysteine peptidase
NM_032991	CASP3	caspase 3, apoptosis-related cysteine peptidase
NM_001227	CASP7	caspase 7, apoptosis-related cysteine peptidase
NM_033338	CASP7	caspase 7, apoptosis-related cysteine peptidase
NM_033339	CASP7	caspase 7, apoptosis-related cysteine peptidase
NM_033340	CASP7	caspase 7, apoptosis-related cysteine peptidase
NM_012115	CASP8AP2	caspase 8 associated protein 2
NM_001229	CASP9	caspase 9, apoptosis-related cysteine peptidase
NM_032996	CASP9	caspase 9, apoptosis-related cysteine peptidase
NM_001231	CASQ1	calsequestrin 1 (fast-twitch, skeletal muscle)
NM_001042443	CAST	calpastatin
NM_001042444	CAST	calpastatin
NM_001042445	CAST	calpastatin
NM_001042446	CAST	calpastatin
NM_173060	CAST	calpastatin
AI283046	CASZ1	castor zinc finger 1
NM_001752	CAT	catalase
NM_152784	CATSPERD	catsper channel auxiliary subunit delta
NM_001753	CAV1	caveolin 1, caveolae protein, 22kDa
NM_001039709	CBFA2T2	core-binding factor, runt domain, alpha subunit 2; translocated to, 2
NM_005093	CBFA2T2	core-binding factor, runt domain, alpha subunit 2; translocated to, 2
NM_005187	CBFA2T3	core-binding factor, runt domain, alpha subunit 2; translocated to, 3
NM_175931	CBFA2T3	core-binding factor, runt domain, alpha subunit 2; translocated to, 3
NM_001755	CBFB	core-binding factor, beta subunit
NM_022845	CBFB	core-binding factor, beta subunit
NM_005188	CBL	Cbl proto-oncogene, E3 ubiquitin protein ligase
NM_170662	CBLB	Cbl proto-oncogene B, E3 ubiquitin protein ligase
NM_024814	CBLL1	Cbl proto-oncogene-like 1, E3 ubiquitin protein ligase
NM_004352	CBLN1	cerebellin 1 precursor
NM_182511	CBLN2	cerebellin 2 precursor
NM_001039771	CBLN3	cerebellin 3 precursor
NM_080617	CBLN4	cerebellin 4 precursor
NM_001236	CBR3	carbonyl reductase 3
NM_032783	CBR4	carbonyl reductase 4
NM_006807	CBX1	chromobox homolog 1
NM_007276	CBX3	chromobox homolog 3
NM_016587	CBX3	chromobox homolog 3
NM_003655	CBX4	chromobox homolog 4
NM_012117	CBX5	chromobox homolog 5
NM_014292	CBX6	chromobox homolog 6
NM_020649	CBX8	chromobox homolog 8
NM_032449	CC2D1B	coiled-coil and C2 domain containing 1B
NM_018237	CCAR1	cell division cycle and apoptosis regulator 1
NM_004059	CCBL1	cysteine conjugate-beta lyase, cytoplasmic
NM_138414	CCDC101	coiled-coil domain containing 101
NM_033212	CCDC102A	coiled-coil domain containing 102A
NM_213607	CCDC103	coiled-coil domain containing 103
NM_080667	CCDC104	coiled-coil domain containing 104
NM_173482	CCDC105	coiled-coil domain containing 105
NM_013301	CCDC106	coiled-coil domain containing 106
NM_174923	CCDC107	coiled-coil domain containing 107
NM_145020	CCDC11	coiled-coil domain containing 11
NM_152775	CCDC110	coiled-coil domain containing 110
NM_152683	CCDC111	coiled-coil domain containing 111
NM_032357	CCDC115	coiled-coil domain containing 115
NM_144716	CCDC12	coiled-coil domain containing 12
NM_024584	CCDC121	coiled-coil domain containing 121
NM_144974	CCDC122	coiled-coil domain containing 122
NM_145265	CCDC127	coiled-coil domain containing 127
NM_144719	CCDC13	coiled-coil domain containing 13
NM_024821	CCDC134	coiled-coil domain containing 134
NM_032269	CCDC135	coiled-coil domain containing 135
NM_022742	CCDC136	coiled-coil domain containing 136
NM_199287	CCDC137	coiled-coil domain containing 137
NM_153038	CCDC140	coiled-coil domain containing 140
NM_032779	CCDC142	coiled-coil domain containing 142
NM_001008723	CCDC147	coiled-coil domain containing 147
NM_138803	CCDC148	coiled-coil domain containing 148
NM_173463	CCDC149	coiled-coil domain containing 149
NM_001080539	CCDC150	coiled-coil domain containing 150
NM_145045	CCDC151	coiled-coil domain containing 151
NM_144688	CCDC155	coiled-coil domain containing 155
NM_001017437	CCDC157	coiled-coil domain containing 157
NM_001102601	CCDC163P	coiled-coil domain containing 163, pseudogene
NM_138493	CCDC167	coiled-coil domain containing 167
NM_152500	CCDC17	coiled-coil domain containing 17
NM_016474	CCDC174	coiled-coil domain containing 174
NM_020181	CCDC177	coiled-coil domain containing 177
NM_206886	CCDC18	coiled-coil domain containing 18
NM_012337	CCDC19	coiled-coil domain containing 19
NM_199342	CCDC23	coiled-coil domain containing 23
NM_018246	CCDC25	coiled-coil domain containing 25
NM_015439	CCDC28A	coiled-coil domain containing 28A
NM_024296	CCDC28B	coiled-coil domain containing 28B
NM_030771	CCDC34	coiled-coil domain containing 34
NM_080654	CCDC34	coiled-coil domain containing 34
NM_001042399	CCDC41	coiled-coil domain containing 41
NM_016122	CCDC41	coiled-coil domain containing 41
NM_144681	CCDC42	coiled-coil domain containing 42
NM_020198	CCDC47	coiled-coil domain containing 47
NM_174908	CCDC50	coiled-coil domain containing 50
NM_178335	CCDC50	coiled-coil domain containing 50
NM_024661	CCDC51	coiled-coil domain containing 51
NM_001017928	CCDC58	coiled-coil domain containing 58
NM_014167	CCDC59	coiled-coil domain containing 59
NM_005436	CCDC6	coiled-coil domain containing 6
NM_178499	CCDC60	coiled-coil domain containing 60
NM_033124	CCDC65	coiled-coil domain containing 65
NM_001012506	CCDC66	coiled-coil domain containing 66
NM_025214	CCDC68	coiled-coil domain containing 68
NM_001026383	CCDC7	coiled-coil domain containing 7
NM_145023	CCDC7	coiled-coil domain containing 7
NM_031290	CCDC70	coiled-coil domain containing 70
NM_175884	CCDC71L	coiled-coil domain containing 71-like
NM_032358	CCDC77	coiled-coil domain containing 77
NM_001031737	CCDC78	coiled-coil domain containing 78
NM_173476	CCDC78	coiled-coil domain containing 78
NM_032040	CCDC8	coiled-coil domain containing 8
NM_024725	CCDC82	coiled-coil domain containing 82
NM_173556	CCDC83	coiled-coil domain containing 83
NM_198489	CCDC84	coiled-coil domain containing 84
NM_001080433	CCDC85A	coiled-coil domain containing 85A
NM_006848	CCDC85B	coiled-coil domain containing 85B
AA728758	CCDC85C	coiled-coil domain containing 85C
NM_018219	CCDC87	coiled-coil domain containing 87
NM_018084	CCDC88A	coiled-coil domain containing 88A
NM_032251	CCDC88B	coiled-coil domain containing 88B
NM_015603	CCDC9	coiled-coil domain containing 9
NM_021825	CCDC90B	coiled-coil domain containing 90B
NM_019044	CCDC93	coiled-coil domain containing 93
NM_018074	CCDC94	coiled-coil domain containing 94
NM_152638	CCER1	coiled-coil glutamate-rich protein 1
NM_001105563	CCHCR1	coiled-coil alpha-helical rod protein 1
NM_001105564	CCHCR1	coiled-coil alpha-helical rod protein 1
NM_019052	CCHCR1	coiled-coil alpha-helical rod protein 1
NM_000729	CCK	cholecystokinin
NM_176875	CCKBR	cholecystokinin B receptor
NM_002989	CCL21	chemokine (C-C motif) ligand 21
NM_002990	CCL22	chemokine (C-C motif) ligand 22
NM_006664	CCL27	chemokine (C-C motif) ligand 27
NM_031443	CCM2	cerebral cavernous malformation 2
NM_080625	CCM2L	cerebral cavernous malformation 2-like
NM_001111045	CCNA1	cyclin A1
NM_001111046	CCNA1	cyclin A1
NM_001111047	CCNA1	cyclin A1
NM_003914	CCNA1	cyclin A1
NM_031966	CCNB1	cyclin B1
NM_004701	CCNB2	cyclin B2
NM_033031	CCNB3	cyclin B3
NM_033670	CCNB3	cyclin B3
NM_053056	CCND1	cyclin D1
NM_001759	CCND2	cyclin D2
NM_012142	CCNDBP1	cyclin D-type binding-protein 1
NM_037370	CCNDBP1	cyclin D-type binding-protein 1
NM_001238	CCNE1	cyclin E1
NM_057182	CCNE1	cyclin E1
NM_057749	CCNE2	cyclin E2
NM_001761	CCNF	cyclin F
NM_004060	CCNG1	cyclin G1
NM_199246	CCNG1	cyclin G1
NM_004354	CCNG2	cyclin G2
NM_001239	CCNH	cyclin H
NM_006835	CCNI	cyclin I
NM_019084	CCNJ	cyclin J
NM_001099402	CCNK	cyclin K
NM_003858	CCNK	cyclin K
NM_020307	CCNL1	cyclin L1
NM_021147	CCNO	cyclin O
NM_001241	CCNT2	cyclin T2
NM_058241	CCNT2	cyclin T2
NM_014711	CCP110	centriolar coiled coil protein 110kDa
NM_004748	CCPG1	cell cycle progression 1
NM_020739	CCPG1	cell cycle progression 1
NM_001837	CCR3	chemokine (C-C motif) receptor 3
NM_178329	CCR3	chemokine (C-C motif) receptor 3
NM_031409	CCR6	chemokine (C-C motif) receptor 6
NM_001838	CCR7	chemokine (C-C motif) receptor 7
NM_012118	CCRN4L	CCR4 carbon catabolite repression 4-like (S. cerevisiae)
NM_005125	CCS	copper chaperone for superoxide dismutase
NM_145257	CCSAP	centriole, cilia and spindle-associated protein
AB051467	CCSER1	coiled-coil serine-rich protein 1
NM_001008800	CCT3	chaperonin containing TCP1, subunit 3 (gamma)
NM_001008883	CCT3	chaperonin containing TCP1, subunit 3 (gamma)
NM_005998	CCT3	chaperonin containing TCP1, subunit 3 (gamma)
NM_012073	CCT5	chaperonin containing TCP1, subunit 5 (epsilon)
NM_001009186	CCT6A	chaperonin containing TCP1, subunit 6A (zeta 1)
NM_001762	CCT6A	chaperonin containing TCP1, subunit 6A (zeta 1)
NM_006584	CCT6B	chaperonin containing TCP1, subunit 6B (zeta 2)
NM_001009570	CCT7	chaperonin containing TCP1, subunit 7 (eta)
NM_006429	CCT7	chaperonin containing TCP1, subunit 7 (eta)
NM_004258	CD101	CD101 molecule
NM_133493	CD109	CD109 molecule
NM_000591	CD14	CD14 molecule
NM_001040021	CD14	CD14 molecule
NM_001039490	CD151	CD151 molecule (Raph blood group)
NM_004357	CD151	CD151 molecule (Raph blood group)
NM_139029	CD151	CD151 molecule (Raph blood group)
NM_139030	CD151	CD151 molecule (Raph blood group)
NM_006016	CD164	CD164 molecule, sialomucin
NM_207397	CD164L2	CD164 sialomucin-like 2
NM_020406	CD177	CD177 molecule
NM_005582	CD180	CD180 molecule
NM_001771	CD22	CD22 molecule
NM_000734	CD247	CD247 molecule
NM_198053	CD247	CD247 molecule
NM_020404	CD248	CD248 molecule, endosialin
NM_014143	CD274	CD274 molecule
NM_001024736	CD276	CD276 molecule
NM_025240	CD276	CD276 molecule
NM_012120	CD2AP	CD2-associated protein
NM_006110	CD2BP2	CD2 (cytoplasmic tail) binding protein 2
NM_007261	CD300A	CD300a molecule
NM_139018	CD300LF	CD300 molecule-like family member f
NM_145273	CD300LG	CD300 molecule-like family member g
NM_001082618	CD33	CD33 molecule
NM_001772	CD33	CD33 molecule
NM_001025109	CD34	CD34 molecule
NM_001773	CD34	CD34 molecule
NM_001040031	CD37	CD37 molecule
NM_001774	CD37	CD37 molecule
NM_001775	CD38	CD38 molecule
NM_012099	CD3EAP	CD3e molecule, epsilon associated protein
NM_001250	CD40	CD40 molecule, TNF receptor superfamily member 5
NM_152854	CD40	CD40 molecule, TNF receptor superfamily member 5
NM_000610	CD44	CD44 molecule (Indian blood group)
NM_001001389	CD44	CD44 molecule (Indian blood group)
NM_001001390	CD44	CD44 molecule (Indian blood group)
NM_001001391	CD44	CD44 molecule (Indian blood group)
NM_001001392	CD44	CD44 molecule (Indian blood group)
NM_001778	CD48	CD48 molecule
NM_014207	CD5	CD5 molecule
NM_001803	CD52	CD52 molecule
NM_000560	CD53	CD53 molecule
NM_001040033	CD53	CD53 molecule
NM_000574	CD55	CD55 molecule, decay accelerating factor for complement (Cromer blood group)
NM_001779	CD58	CD58 molecule
AL832261	CD6	CD6 molecule
NM_001040034	CD63	CD63 molecule
NM_001780	CD63	CD63 molecule
NM_006137	CD7	CD7 molecule
NM_001782	CD72	CD72 molecule
NM_001025158	CD74	CD74 molecule, major histocompatibility complex, class II invariant chain
NM_001025159	CD74	CD74 molecule, major histocompatibility complex, class II invariant chain
NM_001783	CD79A	CD79a molecule, immunoglobulin-associated alpha
NM_021601	CD79A	CD79a molecule, immunoglobulin-associated alpha
NM_006889	CD86	CD86 molecule
NM_001769	CD9	CD9 molecule
NM_012072	CD93	CD93 molecule
NM_001025160	CD97	CD97 molecule
NM_001784	CD97	CD97 molecule
NM_078481	CD97	CD97 molecule
NM_031462	CD99L2	CD99 molecule-like 2
NM_134445	CD99L2	CD99 molecule-like 2
NM_134446	CD99L2	CD99 molecule-like 2
NM_030911	CDADC1	cytidine and dCMP deaminase domain containing 1
NM_006023	CDC123	cell division cycle 123
NM_003672	CDC14A	cell division cycle 14A
NM_033312	CDC14A	cell division cycle 14A
NM_033313	CDC14A	cell division cycle 14A
NM_003671	CDC14B	cell division cycle 14B
NM_033331	CDC14B	cell division cycle 14B
NM_001078645	CDC16	cell division cycle 16
NM_003903	CDC16	cell division cycle 16
NM_001255	CDC20	cell division cycle 20
NM_152623	CDC20B	cell division cycle 20B
NM_004661	CDC23	cell division cycle 23
NM_001789	CDC25A	cell division cycle 25A
NM_201567	CDC25A	cell division cycle 25A
NM_001790	CDC25C	cell division cycle 25C
NM_022809	CDC25C	cell division cycle 25C
NM_139286	CDC26	cell division cycle 26
NM_004359	CDC34	cell division cycle 34
NM_007065	CDC37	cell division cycle 37
NM_017913	CDC37L1	cell division cycle 37-like 1
NM_015891	CDC40	cell division cycle 40
NM_006035	CDC42BPB	CDC42 binding protein kinase beta (DMPK-like)
NM_017525	CDC42BPG	CDC42 binding protein kinase gamma (DMPK-like)
AF099664	CDC42EP4	CDC42 effector protein (Rho GTPase binding) 4
AL162074	CDC42EP4	CDC42 effector protein (Rho GTPase binding) 4
NM_145057	CDC42EP5	CDC42 effector protein (Rho GTPase binding) 5
NM_001038707	CDC42SE1	CDC42 small effector 1
NM_020239	CDC42SE1	CDC42 small effector 1
NM_003504	CDC45	cell division cycle 45
NM_001253	CDC5L	cell division cycle 5-like
NM_001254	CDC6	cell division cycle 6
NM_003503	CDC7	cell division cycle 7
NM_152562	CDCA2	cell division cycle associated 2
NM_031299	CDCA3	cell division cycle associated 3
NM_080668	CDCA5	cell division cycle associated 5
NM_031942	CDCA7	cell division cycle associated 7
NM_145810	CDCA7	cell division cycle associated 7
NM_018101	CDCA8	cell division cycle associated 8
NM_001797	CDH11	cadherin 11, type 2, OB-cadherin (osteoblast)
NM_001257	CDH13	cadherin 13
NM_004933	CDH15	cadherin 15, type 1, M-cadherin (myotubule)
NM_004063	CDH17	cadherin 17, LI cadherin (liver-intestine)
NM_021248	CDH22	cadherin 22, type 2
NM_022124	CDH23	cadherin-related 23
NM_052836	CDH23	cadherin-related 23
NM_022478	CDH24	cadherin 24, type 2
NM_144985	CDH24	cadherin 24, type 2
NM_001793	CDH3	cadherin 3, type 1, P-cadherin (placental)
NM_024883	CDH4	cadherin 4, type 1, R-cadherin (retinal)
NM_001795	CDH5	cadherin 5, type 2 (vascular endothelium)
NM_004932	CDH6	cadherin 6, type 2, K-cadherin (fetal kidney)
NM_001796	CDH8	cadherin 8, type 2
NM_033100	CDHR1	cadherin-related family member 1
NM_017675	CDHR2	cadherin-related family member 2
NM_001007540	CDHR4	cadherin-related family member 4
NM_021924	CDHR5	cadherin-related family member 5
NM_031264	CDHR5	cadherin-related family member 5
NM_006319	CDIPT	CDP-diacylglycerol--inositol 3-phosphatidyltransferase
NM_015083	CDK12	cyclin-dependent kinase 12
NM_016507	CDK12	cyclin-dependent kinase 12
NM_003718	CDK13	cyclin-dependent kinase 13
NM_031267	CDK13	cyclin-dependent kinase 13
NM_006201	CDK16	cyclin-dependent kinase 16
NM_033018	CDK16	cyclin-dependent kinase 16
NM_002595	CDK17	cyclin-dependent kinase 17
NM_015076	CDK19	cyclin-dependent kinase 19
NM_001798	CDK2	cyclin-dependent kinase 2
NM_052827	CDK2	cyclin-dependent kinase 2
NM_004642	CDK2AP1	cyclin-dependent kinase 2 associated protein 1
NM_005851	CDK2AP2	cyclin-dependent kinase 2 associated protein 2
NM_000075	CDK4	cyclin-dependent kinase 4
NM_004935	CDK5	cyclin-dependent kinase 5
NM_003885	CDK5R1	cyclin-dependent kinase 5, regulatory subunit 1 (p35)
NM_003936	CDK5R2	cyclin-dependent kinase 5, regulatory subunit 2 (p39)
NM_001259	CDK6	cyclin-dependent kinase 6
NM_001261	CDK9	cyclin-dependent kinase 9
[truncated: 11,105 more rows]
